# Supplementary material for: Single-cell analysis of CD4+ T-cell differentiation reveals three major cell states and progressive acceleration of proliferation
Source: Genome Biol. 2016 May 12;17:103. doi: 10.1186/s13059-016-0957-5 (PMC4866375; doi:10.1186/s13059-016-0957-5)
Supplement: Additional file 3: — A table of the cell cycle genes. (CSV 402 kb) [file 13059_2016_957_MOESM3_ESM.csv]

1771-026-190-A4	1771-026-190-A6	1771-026-190-A7	1771-026-190-A9	1771-026-190-B1	1771-026-190-B2	1771-026-190-B6	1771-026-190-B7	1771-026-190-B11	1771-026-190-B12	1771-026-190-C2	1771-026-190-C5	1771-026-190-C6	1771-026-190-C8	1771-026-190-C11	1771-026-190-D1	1771-026-190-D3	1771-026-190-D6	1771-026-190-D9	1771-026-190-D10	1771-026-190-D11	1771-026-190-D12	1771-026-190-E2	1771-026-190-E3	1771-026-190-E4	1771-026-190-E5	1771-026-190-E6	1771-026-190-E8	1771-026-190-E9	1771-026-190-E10	1771-026-190-E12	1771-026-190-F2	1771-026-190-F3	1771-026-190-F4	1771-026-190-F6	1771-026-190-F7	1771-026-190-F10	1771-026-190-F12	1771-026-190-G2	1771-026-190-G3	1771-026-190-G4	1771-026-190-G5	1771-026-190-G6	1771-026-190-G7	1771-026-190-G8	1771-026-190-G9	1771-026-190-G10	1771-026-190-G11	1771-026-190-G12	1771-026-190-H1
ENSMUSG00000000804	0	0	0	0.972329450768994	0	0	0	0	0	0	0	0	0	0	0	0	0	0	0	0	0	0	0	0	0	0	152.445648524057	0	0	0	0	0	0	0	0	0	0	0	0	0.391510488922302	0	0	0	0	0	0	0	92.5930692979369	0
ENSMUSG00000001380	0	0	0	530.933229812166	0	0	0	0	523.200471265098	0	3.75691806883093	0	1274.34018569481	2.90543836032406	24.5483749535476	0	0	0	0	0	0	0	206.652015752635	0.705966096756822	85.0869797111064	0	0	654.768348549646	21.0661275165095	884.762487751472	0	229.692311934024	0	0	10.778767979728	1.50988226835069	0	52.0447345964176	0	0	0	0	0	0	0	0	283.867967202913	11.0708475449724	262.223850724264
ENSMUSG00000000093	0	0	0	0	0	0	0	0	0	0	0	0	0	0	0	0	0	0	0	0	0	0	0	0	0	0	0	0	0	0	0	0	0	0	0	0	0	0	0	0	0	0	0	0	0	0	0	0	0
ENSMUSG00000000605	0	0	0	0	1.47261416201825	0.829026522502531	0	0	0	0	0	0	0	0	0	0	0	0	0	0	0	0	0	0	0	0	0	0	0.380974182460539	311.48857358658	0	0	0	0	0	0	0	0	4399.63966463406	0	0	0.203571398996249	0.282493656878884	0	0	0	0	0.30031910867	0
ENSMUSG00000000743	0	0	0	0	0	0	0	0	0	0	0.348831598260143	0	0	3825.35716782468	0	0	0	0	0	0	0	0	0	0	0	0	0	0	0	0	0	0	0	0	0	0	0	0.819047106313018	0	0	0	955.466356515418	0	0	0	0	930.025875424238	0.642458354902459	0.395896049987928
ENSMUSG00000001156	0	0	0	0	0	0	0	0	0	0	0	0	0	0	0	0	0	0	0	0	0	0	0	0	0	0	0	0	0	0	0	0	0	0	0	0	0	0	0	0	0	0	0	0	0	0	0	0	0
ENSMUSG00000000003	0	0	0	0	0	0	0	0	0	0	0	0	0	0	0	0	0	0	0	0	0	0	0	0	0	0	0	0	0	0	0	0	0	0	0	0	0	0	0	0	0	0	0	0	0	0	0	0	0
ENSMUSG00000000581	1370.9615072711	0	0	121.543953838688	0	0	0	746.964045950042	0.393170022848105	0	0	0	9.03279872200198	0	0	0	42.4876947299822	0	0	0	0	0	0	3.76452099095822	0	0	0	1.68726423954134	0	0	0	0	0	0	0	0	0	9.70162808584793	0	0	0	0	0	0	0	0	0	0	0
ENSMUSG00000000183	0	0	0	0	0	0	0	0	0	0	0	0	0	0	0	0	0	0	0	0	0	0	0	0	0	0	0	0	0	0	0	0	0	0	0	0	0	0	0	0	0	0	0	0	0	0	0	0	0
ENSMUSG00000001323	0	0	0	0	0	0	0	0	0	0	0	0	0	371.451536422657	0	0	0	0	0	0	0	0	0	0	0	0	0	0	0	0	0	0	0	0	0	0	0	0	0	0	0	0	0	0	0	0	0	0	0
ENSMUSG00000001023	0	0	0	0	0	0	0	0	0	0	0	0	0	0	0	0	0	0	0	0	0	0	0	0	0	0	0	0	0	0	0	0	0	0	0	0	0	0	0	0	0	0	0	0	0	0	0	0	0
ENSMUSG00000000278	0	0	0	0	0	0	0	0	72.0997325303844	1.20841364568904	0	0	0	0	0	0	0	0	0	0	0	0	0	0	0	0	0	0	0	0	0	0	0	0	0	0	0	0	0	0	0	0	0	0	0	0	0	0	0
ENSMUSG00000000579	0	0	0	5.97862940905914	0	0	0	0	0	0	0.918768763417484	0	0	0	0	0	0	0	0	0	0	0	0	0	0	0	0	0	0.536646094555184	0	0	0	0	0	0	0	0	0	0	0.849637993344306	0	0	0	20.1743014002244	0	0	0	0	0
ENSMUSG00000000791	0	0	0	0	0	0	0	0	7.34309679289371	0	0	0	0	0	0	0	0	0	0	0	0	0	0	0	0	0	0	0	0	0	0	0	0	0	0	0	0	0	0	0	0	0	0	0	0	0	0	497.687196195932	0
ENSMUSG00000000628	0	0	0.328183657391946	0	0.244572016459987	0	0	0	0	0	0	4.29672053367543	0	0	759.894943506484	0	0	0	961.863821884633	0	0	0	0	0	0	0	0	106.743870791676	0	0	1.70544158337979	0	0	0	0	0	0	0	0	0.250437464027661	2.52258839677372	0	0	0	0	0	612.094428803926	0	0.153676319059344
ENSMUSG00000000532	0	0	0	0	0	0	0	0	0.535789640278949	0	0	0	0	0	0	0	0	0	0	0	0	0	0	0	0	0	0	0	0	0	0	0	0	0	0	0	0	0	0	0	0	0	0	0	0	0	0	0	0
ENSMUSG00000001289	0	0	0	85.0234352927847	4465.21739883082	0	0	10.4393543153665	174.371275349729	758.781361556642	0	4.13053991458336	975.6893749358	0	43.3053939757619	1506.64196929456	7.30173054249261	0	118.193197630878	0	0	0	1725.47782324037	0	0	0	46.5896340767039	1062.46436026458	433.56153401916	1666.23210741405	14.3864516053727	549.368713848867	17.0151191572021	0	715.930437983093	3220.48504390077	0	0.825216952688258	1411.72388038006	0	0	1222.41634782912	13.395306566014	724.300139265556	360.51197791273	2.93266543349245	0	60.8460087910445	868.756976134526
ENSMUSG00000000552	0	0	0	0	0	0	0	0	0	0	0	0	0	0	0	0	0	0	0	0	0	0	0	0	0	0	0	0	0	0	0	0	0	0	0	0	0	0	0	0	0	0	0	0	0	0	0	0	0
ENSMUSG00000000223	0	0	0	0	0	0	0	0	0	0	0	0	0	0	0	0	0	0	0	0	0	0	0	0	0	0	0	0	0	0	0	0	0	0	0	0	0	0	0	0	0	0	0	0	0	0	0	0	0
ENSMUSG00000000125	0	0	0	0	0	0	0	0	0	0	0	0	0	0	0	0	0	0	0	0	0	0	0	0	0	0	0	0	0	0	0	0	0	0	0	0	0	0	0	0	0	0	0	0	0	0	0	0	0
ENSMUSG00000001039	0	0	0	0	0	0	0	0	0	0	0	0	0	0	0	0	0	0	0	0	0	0	0	0	0	0	0	0	0	0	0	0	0	0	0	0	0	0	0	0	0	0	0	0	0	0	0	0	0
ENSMUSG00000000149	0	0	0	0	0	0	0	0	0	0	0	0	0	0	0	0	0	0	0	0	0	0	0	0	0	0	0	0	0	0	0	0	0	0	0	0	0	0	0	0	0	0	0	0	0	0	0	0	0
ENSMUSG00000001229	0	0	0	0	0	0	0	0	0	0	0.212738563772216	0	0	24.1300147208522	0	0	0	0	0	0	0	0	0	0	0	2063.52321183011	0	0	0	0	0.334928022555315	0	0	0	0	0	0	0	0	0	0.360295080997268	0	0	0	0	0	0	0	0
ENSMUSG00000001062	0	0	0	0	0	0	0	0.791353181107272	0	0	0	0	0	0	0	0	260.639935516801	0	0	0	0	0	0	0	0	0	0	0	0	0	0	0	0	0	0	0	0	0	0	0	0	0	0	0	0	0	0	0	0
ENSMUSG00000000154	0	0	0	0	0	0	0	0	0	0	0	0	0	0	0	0	0	0	0	0	0	0	0	0	0	0	0	0	0	0	0	0	0	0	0	0	0	0	0	0	0	0	0	0	0	0	0	0	0
ENSMUSG00000000275	0	0	0	0	0	0	0	0	0.419334468017961	0	0	0	0	0	0	0	0	0	0	0	0	0	0	0	0.217587712752691	0	0	37.4905687095463	91.4170382003889	0	0	0	0	0	0	0	0	0	0	0	0	0	0	0	0	0	0	0	0
ENSMUSG00000000976	0	0	0	0	0	0	0	0	93.7381345406984	0	0	0	1.59878713871796	0	0	0	257.836669530412	0	536.97291510699	0	0	0	0	0	0	0	0	2.38913891370276	0	0	0	0.270988376566266	0	0	457.164208839282	0.267201288494195	0.278205597480296	820.026052890033	0	0	0	0	0	0	0	0	0	0.244898624775786	1.05638098126455
ENSMUSG00000001065	0	0	0	0	0	0	0	0	0	0	0	0	0	0	0	0	0	0	0	0	0	0	0	0	0	0	0	0	0	0	0	0	0	0	0	0	0	0	0	0	0	0	0	0	0	0	0	0	0
ENSMUSG00000001020	0	0	0	0	0	0	0	0	0	0	0	0	0	0	0	0	0	0	0	0	1396.83923396025	0	0	0	0	0	0	0	0	0	0	0	0	0	0	0	0	0	0	0	0	0	0	0	0	0	0	0	0
ENSMUSG00000001103	0	0	0	0	0	0	0	0	0	0	0	0	0	0	0	0	0	0	0	0	0	0	0	0	0	0	0	0	0	0	0	0	0	0	0	0	0	0	0	0	0	0	0	0	0	0	0	0	0
ENSMUSG00000000168	0	0	0	0.283264750775453	0	0	0	0	0.580936722731203	0	0	0	898.91847598033	0	0	0	2.56239168480038	0	0	0	296.524563628499	0	0	0	0	0	0	0	0	0	0	0	0	0	0	0	0	0	0	0	0	0	0	0	0.416165265052849	0.385934410206813	0	0	0
ENSMUSG00000000902	25.0184029146209	0	0	102.761606936503	0	0	0	0	0	0.340551460154538	0	0.117904405033934	0	0.51723388630237	0	0	0.17368717995178	0	0	0	0	363.127582787499	0	0	0	0	719.158271671302	62.6379181142418	0	0.257927583916647	1.57944151477839	0.204452190034003	0	363.234222078767	212.994017766866	1827.25663978075	379.494419224825	28.1487591046134	0	0	0	0	0	0	0.225672200576299	0	0	0	0
ENSMUSG00000000303	0	0	0	0	0	0	0	0	0	0	0	0	0	0	0	0	0	0	0	0	0	0	0	0.31664890163788	0	0	0	0	0	0	0	0	0	0	0	0	0	0	0	0	0	0	0	0	0	0	0	0	0
ENSMUSG00000000567	0	0	0	0	0	0	0	0	0	0	0	0	0	0	0	0	0	0	0	0	0	0	0.370533266527536	0	0	0	0	0	0	0	0	0	0	0	0	0	0	0	0	0	0	0	0	0	0	0	0	0	0
ENSMUSG00000000959	0	0.890988797343437	0	0	0	0	0	0	0	0	0	0	0	0	0	0	0	0	0	0	0	0	0	0	0	0	0	445.279064956979	0.688279324113792	190.106166982189	0	0	0	0	0	0	14.176189091496	0	0	0	0	0.367778162827478	4.08289174803956	1285.53062587672	0	0	0	0	0
ENSMUSG00000001123	0	0	0	670.217616975048	0	0	0	1594.32302109105	0	0	0	0	0	0	7.02974181699861	0	7.33395760037247	0	0	0	0	0	3090.39346004746	0	0	0	0	0	0	0	0	0	0	0	0	0	0	0	0	0	0	0	0	0	0	0	1290.18918877126	0	0
ENSMUSG00000000320	0	0	0	0	0	0	0	0	0	0	0	0	0	0	0	0	0.430658549157345	0	0	0	0	0	0	0	0	0	0	0	0	0	0	0	0	0	0	0	0	0	0	0	0	0	0	0	0	0	0	0	0
ENSMUSG00000000263	0	0	0	0	0	0	0	0	0	0	0	0	0	0	0	0	0	0	0	0	0	0	0	0	0	0	0	0	0	0	0	0	0	0	0	0	0	0	0	0	0	0	0	0	0	0	0	0	0
ENSMUSG00000000085	0	0	0	0	0	0	0	0	0	0	0	0	0	0	0	0	0	0	0	0	0	0	0	0	0	0	0	0	0	0	0	0	0	0	0	0	0	0	0	0	0	0	0	0	0	0	3.15940631960179	0	0
ENSMUSG00000001157	0	0	0	0	0	0	0	0	0	0	0	0	0	0	0	0	0	0	0	0	0	0	0	0	0	0	0	0	0	0	0	0	0	0	0	0	0	0	0	0	0	0	3.51428250323786	0	0	0	0	0	0
ENSMUSG00000000708	0	0	0	0	0	0	0	0	0	0	0	0	0	0	0	0.38166007762009	0	0	0	0	4.85876703237625	0	0	0.301473164465035	0	0	0	0	0	0.41247349063481	0	0	0	0	0	0	0	0	0	0	0	0	0	0	0	0	0	0	0
ENSMUSG00000000682	6598.51706828341	1792.15636164797	7687.66514200919	6228.53721309426	5513.96937201498	3584.84455334251	3417.42945140861	9332.84837495066	5705.14333648196	108.461002198868	8507.7719369279	336.251664470678	1827.71437936671	3934.84723027501	263.003292950073	884.477181592545	6690.84276327314	7.25664608056679	0	13602.5168063829	4141.27504250457	1879.74503280607	4360.97830452269	4183.70205119484	1992.48539811306	1913.04970135669	1306.92917992212	3447.74940068929	1177.43702944476	6086.30314715126	0	1.47989177630644	2.70428861792108	208.0322841411	1812.56307576615	17.510521793071	136.737509905539	44.330526259977	6962.13005573902	1364.54506518623	7698.79790808709	5368.68394765545	1348.60932918027	3.11124986005169	8664.02644276814	0	3447.30568379928	2.67482661379623	257.132173789825
ENSMUSG00000000632	0	0	0	0	0	0	0	0	0	0	0	0	0	0	0	0	0	0	0	0	0	0	0	0	0	0	0	0	0	0.848657595367575	0	0	0	0	0	0	0	0	0	0	0	0.206046841610619	0	0	0	0	0	0	0
ENSMUSG00000000805	0	0	0	0	0	0	0	0	0	0	0	0	0	0	0	0	0	0	0	0	0	0	0	0	0	0	0	0	0	0	0	0	0	0	0	0	0	0	0	0	0	0	0	0	0	0	0	0	0
ENSMUSG00000000563	0.575540215941872	0	0.715978038465294	1478.58314903039	1850.94628107425	0	0	599.029096593149	322.809547813494	1303.62344262481	5.90818852613143	0	695.378416932496	0.761523020968724	721.916512316164	0	1561.93464922387	0.738012680136789	8.95724817689555	0	0.688193449260195	111.89397818536	651.181057109665	4.44085361062384	9.62655571260422	1598.07357244874	0.753069790713517	494.282067018096	1118.79136827873	0	812.03332203481	342.855845220221	1827.30290835346	0	0.706285845393733	2708.07691702115	0	1888.36220753684	0	1393.22811037612	0	0	0	0	0	0	1310.4447253719	0	31.1797514319737
ENSMUSG00000001424	0.769315062515265	0	0	0.604587817709047	0	0	0	0	178.859292935622	0	0.59230332209207	43.390660872614	17.4083577474017	6.10749116314615	39.4393429591477	0	0	0	0	0	5.51938062823755	14.0847682840981	0	0	0	9.35487306370303	0	5.76448479899018	11.5320008417373	0	3.1083375592346	3.21889181918649	40.0715350721096	0	143.500247743515	8.72824563325604	18.1754122896569	0.463570697569389	0	0	0	0	12.3134659092555	5.49837914966025	0	0	91.8024374230974	628.341602687358	0.224072347784757
ENSMUSG00000000301	0	0	0	0	0	0	0	0	0	0	0	0	0	0	0	0	0	0	0	0	0	0	0	0	0	0	0	0	0	0	0	0	0	0	0	86.7437148047577	0	0	0	0	0	0	0	0	0	0	0	0	0
ENSMUSG00000000766	0	0	0	0	0	0	0	0	0	0	0	0	4.12102433276521	0	0	0	0	0	22.958079859557	0	0	0	0	0	0	0	0	0	0	0	0	0	0	0	0	0	0	0	0.588902193760653	0	0	0	2.13761315899427	0	0	0	0	0	0
ENSMUSG00000000120	0	0	0	0	0	0	0	0	0	0	0	0	0	0	0	0	0	0	0	0	0	0	0	0	0	0	0	0	0	0	0	0	0	0	0	0	0	0	0	0	0	0	0	0	0	0	0	0	0
ENSMUSG00000000359	0	0	0	0	0	0	0	0	0	0	0	0	0	0	0	0	0	0	0	0	0	0	0	0	0	0	0	0	0	0	0	0	0	0	0	0	0	0	0	0	0	0	0	0	0	0	0	0	0
ENSMUSG00000000001	0	5.53713209679527	0	0	0	0	0	0	0	0	0	0	994.842056797657	11.7987043162965	0.85447352251378	1218.93324950071	0.396200584310605	0	0.630816736609304	0	745.846633950472	0	0	0.860058022229188	0	0	0	210.214744687487	1.06934384261456	0.588362707518017	0	0.233189568676121	14.4880894809285	0	737.550361313866	0	0.478800191371669	192.900407693452	0	0	2311.12030780667	0	2247.14125936039	0.980491985325917	0	2453.30589482008	1116.86175656533	5.47921257921104	0
ENSMUSG00000000794	0	0	0	0	0	0	0	0	0	0	0	0	0	0	0	0	0	0	0	0	0	0	0	0	0	0	0	0	0	0	0	0	0	0	0	0	0	0	0	0	0	0	0	0	0	0	0	0	0
ENSMUSG00000001025	0	0	0	0	0	0	0	0	0	0	0	0	0	0	0	0	0	0	0	0	0	0	0	0	0	0	0	0	0	0	0	0	0	0	0	0	84.717667240502	0	0	0	0	0	0	0	0	0	0	0	0
ENSMUSG00000000381	0	0	0	0	0	0	0	0	0	0	0	0	0	0	0	0	0	0	0	0	0	0	0	0	0	0	0	0	0	0	0	0	0	0	0	0	0	0	0	0	0	0	0	0	0	0	0	0	0
ENSMUSG00000000617	0	0	0	0	0	0	0	0	0	0	0	0	0	0	0	0	0	0	0	0	0	0	0	0	0	0	0	0	0	0	0	0	0	0	0	0	0	0	0	0	0	0	0	0	0	0	0	0	0
ENSMUSG00000000340	8.82518280148731	0	0	0	0	0	0	0	0	0	0	0	0	0	38.9003219054119	0	0	0	0	0	0	0	0	0	0	0	0	0	0	0	0	0	0	0	0	0	0	0	0	0	0	0	0	0	0	0	70.0657781951738	0	0
ENSMUSG00000000325	0	0	0	0	0	0	0	0	0	0	0	0	0	0	0	0	0	0	0	0	0	0	0	0	0	0	0	0	0	0	0	0	0	0	0	0	0	0	0	0	0	0	0	0	0	0.324426113580102	0	0	0
ENSMUSG00000000827	0	0	0	0	0	0	0	0	643.759877774102	0.703314852903113	4.55814367085416	0	256.311014370808	0	0	0	0	8.7994134682199	0	0	0	0	0	0	299.774631997596	0	973.951033563519	6.51459762910707	30.4963330169786	0	0	0	0	7.7618484545995	0	12.073819865275	668.867256182213	0	0	0.383197818258256	0	0	4.30726381745722	0	0	0	168.202653571939	20.2241539309012	0
ENSMUSG00000001348	0	0	0	168.968329801579	0	0	0	0	0	0	0	0	0	0	0	0	0	0	0	0	0	0	0	0	0	0	0	0	0	0	0	0	0	0	0	0	0	0	0	0	0	0	0	0	0	0	0	0	0
ENSMUSG00000001173	0	0	0	0	0.513354474298081	0	0	0	0.223118187342509	0	0	0	0	0.366337078619449	0	0	0	0	0	0	0	0	0	0	0.231546795029039	0	0	0	0	0	0	0	0	0	2090.57262336764	0	0	0.166834266848454	0	0	0	0	0	0	0	0	0.532882923884863	0	0
ENSMUSG00000000131	0.867774537998275	0	0	0.227321652621112	0	0	872.41903951723	1.18729208708822	0	544.809254499944	0	0	0	0.38273044430946	0	0	213.344716387747	236.643442968619	1891.56746787111	0	0	0	0	0.278988590743	92.1670912377792	128.233631573835	982.539202367028	39.0134552953136	0	0	157.543134167225	0	1660.09867132392	0	0	0	176.437680066923	0	0	0	0	263.941250437008	164.614919483409	0	0	0	139.739008311648	0	0
ENSMUSG00000000244	0	0	0	1002.23402352259	0	0	0	0	0	0	0	0	16.4797039149278	0	0	0	0	0	0	0	1185.6417582051	0	0	0	0.648355711240694	0.538695934417623	0	2.68109525483621	3.71876291536108	8649.87581530676	0.626472511272175	0	0	6280.3230324384	0.951377575325141	0.799609826016212	419.600478157894	0	0	2285.15708964172	0	0	0	0	0	0	1.49212899742387	0	0
ENSMUSG00000000440	0	0	0	0	0	0	0	0	0	0	0	0	0	0	0	0	0	0	0	0	0	0	0	0	0	0	0	0	0	0	0	0	0	0	0	0	0	0	0	0	0	0	0	0	0	0	0	0	0
ENSMUSG00000000088	8.43124710542092	0	2270.77311851124	150.739952918094	5.86228489888657	0	0	504.273184774919	57.7526876749955	11.0175800652605	0	0	11.5627581278746	0	484.746544424339	0	7.49221046968807	62.1652680901889	668.014811071854	0	0	3.67525941215838	0	209.396706272968	1.76277581780803	16.1109120328146	0	7.28947057691701	15.1660852809074	0	165.218051914812	37.4820125836685	0	0	2.58664395842024	0	350.8495141441	426.759153132835	0	0	106.272428224241	226.909532251611	208.045524191681	6.95296707855031	0	0	4.05686086835824	27.8957279896778	380.633970379698
ENSMUSG00000001017	0	0	0	36.1456084574861	0	0	0	0	379.644467057496	0	0	0	0	0	0	0	0	0	0	0	193.288754790772	85.2576680643619	4.23377203371884	0	263.279796307251	0	0	77.7289877606164	0	0	0	0	0	0	0	0	0	0	0	0	38.0408329884871	157.089492068791	3.17655747299117	0	0	0.478122611355386	0.429725821180102	0	940.341244185327
ENSMUSG00000000915	0	0	0	0	0	0	0	0	0	0	0	0	0	0	0	0	0	0	0	0	0	0	0	0	0	0	0	0	0	0	0	0	0	0	0	0	0	0	0	0	0	0	0	0	0	0	0	0	0
ENSMUSG00000001166	0	0	0	0	0	0	0	0	0	0	0	0	0	0	0	0	0	0	0	0	0	0	0	0	0	0	0	0	0	0	0	0	0	0	0	0	0	0	0	0	0	0	0	0	0	0	0	0	0
ENSMUSG00000000538	0	0	0	0	0	0	1566.59444000732	0	0	0	0	0	0	0	0	0	0	0	0	0	0.347882545765256	0.253643628164561	0	0	0	0	0	0	0	0	0	0	0	0	0	0	0	0	0	0	0	0	0	0	0	0	0	0	0
ENSMUSG00000000420	1.062115476401	0	0	0	33.806604005507	0	447.052320752186	0	181.455047964481	0	0	0	0	0	0	0	0	0	0	0	0	0	0	0	210.220027542394	0	4.63244245650696	0.408125178357087	0.424561783667076	0	0	0	0.338365226292949	0	0	0	0	0	0	0	0.307759357161493	0	0	0	0	0	0	0	0
ENSMUSG00000000416	0	0	0	0	0	0	0	0.144422513944104	0	0	0	0	0	0	0	0	0	0	0	0	0	0	0	0	0	0	0	0	0	0	0	0	0.235394470721666	0	0	0	0	0	0	0	0	0	0	0	0	0	0	0	0
ENSMUSG00000000881	0	0	0	0	0	0	0	0	0	0	0	0	0	0	0	0	0	0	0	0	0	0	0	0	0	0	0	0	0	0	0	0	0	0	0	0	0	0	0	0	0	0	0	0	0	0	0	0	0
ENSMUSG00000000600	0	0	0	7.48876834973925	0	0	0	0	0	0	0	0	0	0	0	0	46.5732002169799	0	36.0649449378693	0	0	94.7079133039733	0	0	0	0	0	0	0	0	0	0	51.6840274138896	5.92812718217743	0.292347965816538	0	0	0	15.1735159833826	0	0	0	0	29.0760441466649	0	47.699406969615	0	0	0
ENSMUSG00000000194	0	0	0	0.186334083693993	0	0	0	0	0	0	0	0	0	0	164.947379336437	0	0	0	0.335462046758975	0	0	0	0	0	0	0	0	0.546650874695439	0	0	0	0	0	0	0	0	0	0	0	0	0	0	0	0	0	0	0.456347244728919	0	0
ENSMUSG00000001034	0	0	0	0	0	0	0	0	0	0	0	0	0	0	0	0	0	0	0	0	0	0	0	0	0	0	0	0	18.9307671392166	0	0	0	338.481474468854	0.38816783696419	0	0	0	0	0	0	0	0	0	0	0	0	0	0	0
ENSMUSG00000000276	0	0	0	0	0	0	0	0	0	0	0	0	0	0	0.16696373729723	0	0	0	0	0	0	0	0	0	0	0	129.72459428354	0	0	0	0	0	0	0	103.062902562765	0	0	0	0	0	0	0	0	513.455002661844	0	0	0	7.41209291686915	0
ENSMUSG00000000792	0	0	0	0	0	0	0	0	0	0	0	0	0	0	0	0	0	0	0	0	0	0	0	0	0	0	0	0	0	0	0	0	0	0	0	0	0	0	0	0	0	0	0	0	0	0	0	0	0
ENSMUSG00000000028	0	0	0	0	0	0	0	0	0	0	0	0	0	0	0	0	0	0	0	0	0	0	0	0	0	0	0	0	0	0	0	0	0	0	0	0	0	0	0	0	0	0	0	0	0	0	0	0	0
ENSMUSG00000001098	0	0	0	0.367515520700628	0	0	0	0	0	0	0	0	0.320671346793949	0	0	0	39.0630844906727	0	0	0	0	0	0	0	0	0	0	0	5.60803796560884	0	0	0	0	0	0	0	0	0	0	0	0	0	0	0	0	0	0	250.215838518345	0
ENSMUSG00000000378	0	0	0	0	0	0	1.04928188749973	2.75397721692122	0	0	0	0	0	0	421.544256810348	0	1.39118009259547	0	0	0	0	174.703396814762	0	0	0	0	0	0	0	0	0	59.7723350167601	0	0	2.88178309684063	0	0	0	0	0	0	0	0	0.860700983889435	0	0	494.913007925953	8.13964998622383	0
ENSMUSG00000000094	0	0	0	0	0	0	0	0	0	0	0	0	0	0	0	0	0	0	0	0	0	0	0	0	0	0	0	0	0	0	0	0	0	0	0	0	0	0	0	0	0	0	0	0	0	0	0	0	0
ENSMUSG00000001168	0	0	0	0	0	0	0	0	0	0	0	0	0	0	0	0	0	0	0	0	0	0	0	0	0	0	0	0	0	0	0	0	0	0	0	0	0	0	0	0	0	0	0	0	0	0	0	0	0
ENSMUSG00000001053	0	0	0	0	0	0	0	0	0	0	0	0	0	0	0	0	0	0	0	0	0	0	0	0	968.119160168031	0	0	0	0	0	0	0	0	0	0	0	0	0	0	0	0	0	0	0	0	0	0	0	0
ENSMUSG00000000216	0	0	0	0	0	0	0	0	0	0	0	0	0	0	0	0	0	0	0	0	0	0	0	0	0	0	0	0	0	0	0	0	0	0	0	0	0	0	0	0	0	0	0	0	0	0	0	0	0
ENSMUSG00000000339	0	0	0	113.293460829281	0	0	0	0	97.7925335436994	0	0	0	0	0	0	0	0	0	0	0	0	0	0	0	0	0	0	57.8493116675032	0	0	0	0	0	0	0	0	0	0	0	0	0	0	0	0	0	0	0	0	0
ENSMUSG00000001120	0	0	0	0	0	0	5167.42210371426	0	0	0	0	2.41402780857018	0	0	0	0	0	0	0	0	0	0	0	0	0	0	0	0	0	0	0	0	0	0	0	0	0	0	0	0	0	0	0	0	0	0	0	0	0
ENSMUSG00000000782	158.917577472675	0	0	622.13640117956	0.545659865133108	0	78.1088664307874	1581.72840639475	133.283364835681	0	1686.95017386691	0	1040.87635148392	24.1422213248187	0.564000936956687	0	17.2599789958314	19.6231926792178	0	0	3.51894950684037	1.53941460606391	32.862896813372	11.9214274865933	834.832364642522	530.040174247604	27.724915014484	333.144440409242	7029.33629338082	3954.98412043539	992.147888050104	3852.26789315708	0	1955.95809429111	1445.3069392761	4547.55549969472	440.553143790087	2363.14149341121	3.46048557402051	1.11749230205139	444.619731558749	1098.65234949165	1918.1639408203	1293.71334427563	0	0	287.73995782617	155.791601075497	0
ENSMUSG00000000489	0	0	0	0	0	0	0	0	0	0	0	0	0	0	0	0	0	0	0	0	0	0	0	0	0	0	0	0	0	0	0	0	0	0	0	0	0	0	0	0	0	0	0	0	0	0	0	0	0
ENSMUSG00000000159	0	0	0	0	0	0	0	0	0	0	0	0	0	0	0	0	0	0	0	0	0	0	0	0	0	0	0	0	0	0	0	0	0	0	0	0	0	0	0	0	0	0	0	0	0	0	0	0	0
ENSMUSG00000001128	0	0	0	0	0	0	0	0	0	0	0	0	0	0	0	0	0	0	0	0	0	0	0	0	0	0.617722232865197	0	0	0	0	0	0	0	2.0110700404086	229.098233236609	0	0	0	0	875.994428651289	0	0	0	0	0	0	0	0	0
ENSMUSG00000000392	0	0	0	0	0	0	0	0	0	0	0	0	0	0	0	0	0	0	0	0	0	0	0	0	0	0.352491654331169	0	0	0	0	0	0	0	0	0	0	0	0	0	0	0	0	0	0	0	0	0	0	0
ENSMUSG00000000958	0	0	0	0	0	0	0	0	0	0	0	0	0	0	0	0	0	0	0	0	0	0	0	0	0	0	0	0	0	0	0	0	0	0	0	0	0	0	0	0	0	0	0	0	0	0	0	0	0
ENSMUSG00000000318	0	0	0	0	0	0	0	0	0	0	0	0	0	0	0	0	0	0	0	0	0	0	0	0	0	0	0	0	0	0	0	0	0	0	0	0	0.66974537918284	0	0	0	0	0	0	0	0	0	0	0	0
ENSMUSG00000000811	0	0	0	0	0	0	0	0	0	0	0	0	0	0	0	0	0	0	0	0	0	0	0	0	0	0	0	0	0	0	0	0	0	0	0	0	0	0	0	0	0	0	0	0	0	0	0	0	0
ENSMUSG00000000326	0	0	0	0.577842906662767	0	0	0	0	221.016612545554	0	0	0	26.2178818015761	0	0	0	0	0	0	0	0.879203663438076	0	0	0.709178278187971	0	0.510916872076573	0	504.329650379723	3.5269965769552	0	6.53583758473842	0	1.40546445865666	0	0	0	0.789608809026483	0	0.720497122801203	0	0	0.471157666635404	0.653820000602392	0	0	0	0.707592011922949	2.78030511525028	0
ENSMUSG00000001270	0	0	0	0	0	0	0	0	0	0	0	0	0	0	0	0	0	0	0	0	0	0	0	0	0	0	0	504.788439477304	0	0	0	0	0	0	0	0	0	0	0	0	0	0.630547946282023	722.753331491343	0	0	0	709.278168259886	0	0
ENSMUSG00000000916	159.509572411296	0	0.806632413375746	0	0	0	0	0	228.346593515006	0	1.33125210927634	0	0	0	554.227602842719	0	0	0	0	0	0	0	0	0	7.59180312083174	0.450554423971227	0	0	0.777574590862393	0	2741.40572436871	2.03476871962954	0	0	0	0	813.302001751725	0	0	0	0	0	0	0	0	169.401633626846	0	0	0
ENSMUSG00000000983	0	0	0	0	0	0	0	0	0	0	0	0	0	0	0	0	0	0	0	0	0	0	0	0	0	0	0	0	0	0	0	0	0	0	0	0	0	0	0	0	0	0	0	0	0	0	0	0	0
ENSMUSG00000000127	0	0	0	0	0	0	0	0	0	0	0	0	0	0	0	0	0	0	0	0	0	0	0	0	0	0	0	0	0	0	0	0	0	0	0	0	0	0	0	0	0	0	0	0	0	0	0	0	0
ENSMUSG00000000711	0	0	0	0	0	0	0	0	0	0	0	0	0	0	0	0	0	0	0	0	0	0	0	0	0	0.319202012939817	0	0	0	0	0	0	0	0	0	0	0	0	0	0	0	0	0	904.149256550588	0	0	0	0	0
ENSMUSG00000001151	0	0	0	28.544348175466	0	0	0	0	0	0	0	0	0	0	0	0	0	0	0	0	0	0	0	184.875112342633	0	0	0.199685977033899	0	0	3.82639495136953	0	0	0	0	0	0	0	0.551761009709295	0	0	0	0	0	0	0	0	0	0	0
ENSMUSG00000001014	0	0	0	0	0	0	0	0	0	0	0	0	0	0	0	0	0	0	0	0	0	0	0	0	0	0	0	0	0	0	0	0	0	0	0	0	0	0	0	0	0	0	0	0	0	0	0	0	0
ENSMUSG00000001076	0	0	0	0	0	0	0	0	0	2.89936317506855	0	0	0	0	0	0	0	0	0	0	0	0	0	0	0	0	0	0	0	0	0	0	0	0	0	0	0	0	0	0	0	0	0	0	0	0	0	0	0
ENSMUSG00000000838	0	0	0	1.03694558346922	0	0	0	0	0	0	0	0	0	0	0	0	0	0	0	0	0	0	0	0	0	0.229211515755832	0	52.47625223664	1.18673155407418	0	0	0.172525373785781	0	0	0	0	0	0	0	0.626292465041732	0.286748795468227	1367.80394054385	0	0	0	0	263.797170935352	0	0
ENSMUSG00000000957	0	0	0	0	0	0	0	0	0	0	0	0	0	0	0	0	0	0	0	0	0	0	0	0	0	0	0	0	0	0	0	0	0	0	0	0	0	0	0	0	0	0	0	0	0	0	0	0	0
ENSMUSG00000000266	0	0	0	0	0	0	0	0	0	0	0	0	0	0	0	0.849560360947033	0	0	0	0	0	0	0	0	0	0	0	0	0	0	0	0	0	0	0	0	0	0	0	0	0	0	0	0	0	0	0	0	0
ENSMUSG00000000058	0	0	0	0	0	0	0	0	0	0	0	0	0	0	0	0	0	0	0	0	0	0	0	0	0	0	0	0	0	0	0	0	0	0	0	0	0	0	0	0	0	0	0	0	0	0	0	0	0
ENSMUSG00000001240	0	0	0	0	0	0	0	0	0	0	0	0	0	0	0	0	0	0	0	0	0	0	0	0	0	0	0	0	0	0	0	0	0	0	0	0	0	0	0	0	0	0	0	0	0	0	0	0	0
ENSMUSG00000000903	0	0	0	0	0	0	0	0	0	0	0	0	0	0	0	0	0	0	0	0	0	0	0	0	0	0	0	0	0	0	0	0	0	0	0	0	0	0	0	0	0	0	0	0	0	0	0	0	0
ENSMUSG00000001228	0	0	0	742.645766216665	0	0	0	0	0	0	86.5989520454851	0	0	0	0	0	0	0	0	0	0	0	0	0	0	0.281816389561478	0	323.066246176637	0	0	0	0	0	0	0	0	0	0	0	0	0	0	0	0	0	0	603.794617500228	0	0
ENSMUSG00000000627	0	0	0	0	0	0	0	0	0	0	0	0	0	0	0	0	0	0	0	0	0	0	0	0	0	0	0	0	0	0	0	0	0	0	0	0	0	0	0	0	0	0	0	0	0	0	0	0	0
ENSMUSG00000000934	0	0	0	1.80184961016125	0	0	0	0	0	1.33160452706774	0	0	647.215208793242	0	185.282458092829	0	0	0	0	0	0	0	0	0	0.639156760003964	1453.49164961216	0	204.396295314919	0	0	0.617584041590436	0	0	0	0	0	0	0	1.49778592632767	0.725518517700734	1.3287182755853	0	0	0	0	2805.98754000926	0	0	0.445201023107812
ENSMUSG00000001334	0	0	0	0	0.487993314058599	0.686804817230652	0	0.308655427014092	0	0.917134786467578	0	0.317526846853965	0	0	0	0.642730489021455	0	0.674975766451562	0	0	0	0	0	0	0	0.365759526951669	0	0	0	0	0	0	0	0	0	0.542912788131167	0	0	0	0	0	0	0	0	0.607754920191185	0.563606711974119	0	0	0.306629586309868
ENSMUSG00000000386	0	0	0	0	0	0	0	0	1.73122575791758	0	0	0	0	0	0	0	0	0	0	0	0	0	0	0	0	0	0	0	0	0	0	0	0	0	0	0	0	0	0	0	0	0	0	0	0	0	0	0	0
ENSMUSG00000001155	0	0	0	0	0	0	0	0	0	0	0	0	0	0	0	0	0	0	0	0	0	0	0.525791028514538	0	0	0	0	0	0	0	0	0	0	0	0	0	0	0	0	0	0	0	0	0	0	0	0	0	0
ENSMUSG00000000562	0	0	0	0	0	0	0	0	0	0	0	0	0	0	0	0	0	0	0	0	0	0	0	0	0	0	0	0	0	0	0	0	0	0	0	0	0	0	0	0	0	0	0	0	0	0	0	0	0
ENSMUSG00000000982	0	0	0	0	0	0	0	0	0	0	0	0	0	0	0	0	0	0	0	0	0	0	0	0	0	0	0	0	0	0	0	0	0	0	0	0	0	0	0	0	0	0	0	0	0	0	0	0	0
ENSMUSG00000001134	0	0	0	104.500413200361	0	0	0	0	2.67894820139475	0	0	0	0	0	178.386728348157	0	0	0	0	0	512.775691817569	0	0	0	0	40.4237429186985	0	0	83.7167907506087	0	0	0	0	0	0	0	0	0	0	0	1.44488621625076	0	0	23.7592817884176	0	0	0	0	0
ENSMUSG00000001383	0	0	1.60325786725901	0.506412613814335	1.79219166160024	0.840780553836195	0	84.2612905180797	1.03858204529039	0	0	75.7991591414326	0	0	114.850781847991	0	0	0	0.91170766274681	0.759074210081563	201.876380029018	68.5386214699807	0	0	0.538907981518628	554.326470240903	0	28.2277238999799	6.18201083670128	0	0.520718844105716	0.33702453390408	0	0.728868096169356	0	1615.71350894869	32.5240463181019	6.60100437032955	0.63143256929587	0	0	0	28.0768906062849	0.708543388598392	0	267.015484530969	1.8603681873065	0	0
ENSMUSG00000000555	0	0	0	0	0	0	0	0	0	0	0	0	0	0	0	0	0	0	0	0	0	0	0	0	0	0	0	0	0	0	0	0	0	0	0	0	0	0	0	0	0	0	0	0	0	0	0	0	0
ENSMUSG00000000486	0.978728213785403	120.029262035662	0	443.80590607783	0	40.8644244416321	0	1535.75558034433	332.840384712318	0	198.932604057588	0	5.36897921146262	0	0	0	226.127617473425	95.3814342164405	1.38474037336443	0	282.04214532544	0	778.450247714656	0	0.818516362239262	1422.03981229809	21.7706091112126	283.190535939044	300.464031406402	3368.35511993082	801.962385721839	0	0	0	578.913894812519	0	0	0	4.79523320626103	353.992007152957	0	1023.51425237892	19.1464543379635	16.1424874973072	1299.53625246398	0	372.980034882303	28.6814853729671	0
ENSMUSG00000000411	0	0	0	0	0	0	0	0	0	0	0	0	0	0	0	0	0	0	0	0	0	0	0	0	0	0	0	0	0	0	0	0	0	0	0	0	0	0	0	0	0	0	0	0	0	0	0	0	0
ENSMUSG00000000171	0	0	1.40580924879705	199.820501639677	0	0	3.02962820042658	0	344.235476927472	0	0	0	0	0	8.66291415832152	0	0	0	2526.18821120038	0	0	0	17.8572850476849	0	0	0	0	259.237815311182	172.106196991183	1840.20288537213	0	0	0	0	1481.07977143671	2158.60605923782	1247.53529023582	0.680948254665835	0	1.0727752441216	0	0	2449.85084179095	0	0	0	0	0	0
ENSMUSG00000000568	0	0	0.418814005370787	562.755588881721	0	0.439268914353771	0	0	21.4331359284042	0	20.5632997252148	0.203084879133682	209.615139533448	0	0	0	0	998.529618698658	0	0.396581132443076	0	108.598811102319	317.780308137468	0.324711720892548	0.563108941799788	0	0	3.88096813122896	0	0	0	809.438454347193	0	0	0	7.63923535632896	0	0	110.514585296704	0	0	60.4041578910537	79.9304031569766	0	0	124.723816998573	26.8907895753329	319.209597715216	56.4811697982777
ENSMUSG00000000148	0	0	0	0	0	0	0	0	0	0	0	0	0	0	0	0	0	0	0	0	0	0	0	0.363973698561444	0	0	0	0	69.2390426874845	0	0	0	0	0	0	0	0	0	0	0	0	0	0	0	0	0	25.7843297795628	0	0
ENSMUSG00000000753	0	0	0	0	0	0	0	0	0	0	0	0	0	0	0	0	0	0	0	0	0	0	0	0	0	0	0	0	0	0	0	0	0	0	0	0	0	0	0	0	0	0	0	0	0	0	0	0	0
ENSMUSG00000000693	0	0	0	0	0	0	0	0	0	0	0	0	0	0	0	0	0	0	0	0	0	0	0	0	0	0	0	0	0	0	0	0	0	0	0	0	0	0	0	0	0	0	0	0	0	0	0	0	0
ENSMUSG00000001281	0	0	0	97.4562099545255	0	0	0.72908217912285	0	0	0	0	0	0	0	0	0	0	0	0	0	0	0	0	0	0	0	0	0	0	0	0	0	0	0	0	0	0	0	0	2.5816412475402	61.4644005604053	0	0	0	0	0	0	0	0
ENSMUSG00000001211	0	0	0	58.8688573526283	0	0	0	0.142611194789287	0	0	2.12215611115451	0	0	0	0	43.9511576074598	385.992920159507	0	0	0	0	0	0.256213220249392	0	0.203397209747081	446.993311120223	0	109.342058653755	307.113226938374	0	0	131.907851977141	0.232442198931678	0	0	0	0	263.793432568373	0	0	2.1141729752833	4.67533376892055	0	0	0	0.260408920599413	330.244077995393	0	0
ENSMUSG00000001416	2.18049494105714	14.893806139221	0	229.622815737301	0	0	0	0	688.815017300149	0	908.782146423815	520.08241143157	2477.22124994775	0.577022091150815	1418.71941234537	0	0	2.23683123562898	0	13.8702318705129	1.04291744904379	2055.73734222832	0.459416808723047	2410.13015121013	783.037175344934	2284.51722536782	0	2344.19319311476	1814.70054912926	677.920156211755	0.35240252807994	2413.59831943436	0	0.493269952939801	0	0	0	1192.77081038789	0	1.24197457797706	191.442008037722	2140.5505136051	2716.03140995067	105.972808576525	0.503516295198874	2061.07374921869	541.381088294703	7.00828634223432	8.12922383903248
ENSMUSG00000000631	0	0	0	0	0	0	0	0	5.92805987597334	0	0	0	0	0	0	0	0	0	0	0	0	0	0	0	0	0	0.253295269683623	0	0	0	0	0	0	0	0	0	0	0	0	0.183769697748502	0	0	0	0	0	0	0	0	0
ENSMUSG00000001127	0	0	0	870.245590175356	0.472433611332835	0.66490599509751	0	0	0.410665675581711	0	0	0	202.672380990513	0	0	7.46684376103552	0.452840331472037	0	0	0	0	0	0.536844799261164	0.983009554489002	0	1106.55392975589	0	802.454753278131	0	0	0	0	0	0	0	0	0.547248151455635	0	1034.15269542169	0.483763748838296	0	0	0	0.560330213057663	0	0	0.490405395789626	0	0
ENSMUSG00000001095	0	0	0	0	0	0	0	0	0	0	0	0	0	0	0	0	0	0	0	0	0	0	0	0	0	0	0	0	0	0	0	0	0	0	0	0	0	0	0	0	0	0	0	0	0	0	0	0	0
ENSMUSG00000000876	0	0	0	0.409814725485462	0	0	0.699019629607208	0	0	0	0	0	0	0	0	0	0	0	0.737799998142542	0	0	0	0	0	0	0.362349793104145	0	0	0	0	0	0.27273731553299	0	0	1.27987402747219	0	0	0	0.510987202904546	0	0	60.1473559085225	0	0	0	0	0	0.492958364822969	0.303771081740468
ENSMUSG00000000823	0	0	0	211.632082429635	0	0	0	0	0.205117227530662	0	0	0	0	1.01034407104723	959.991581502594	0	0	0	0.360119740080425	0	0	0	0	0	0	0.176862718405226	0	76.5815398551502	217.325702275236	0	0.205681209511131	0	0	0	0	0	0	0	1323.38298862925	554.294369914112	0	0	0.452662219528012	0	193.96039855832	0	485.2364851549	0	0
ENSMUSG00000000531	0	0	0	0	0	0	0	0	0	0	0	0	0	0	0	0	0	0	0	0	0	0	0	0	0	0	0	0	0	0	0	0	0	0	0	0	0	0	0	0	0	0	0	0	0	0	0	0	0
ENSMUSG00000001056	1.39576787493772	0	3054.23931778499	472.765335031026	0	1626.28987239674	0	0	568.023146109071	393.968362026494	1440.70128251099	820.915077649777	647.950000512721	0	1197.03786192119	0	0	1845.2703858249	3684.94563103002	0	0	968.617792482664	0	6.73106830257105	1516.30863076729	20.3670489753519	0	952.528132200595	463.642655108737	0	1773.0446657989	765.774402398812	0	0	47.9596557357764	0	230.829480360053	101.767782009929	0	1.32501126601199	0	0	563.472366968287	10.7430681348042	20.9500470041719	67.2514784388696	1266.6399525982	1671.73582947738	113.82961283722
ENSMUSG00000000037	0	0	0	0	0	0	0	0	0	0	0	0	0	0	0	0	0	0	0	0	0	0	0	0	0	0	0	7.95570442580792	0	0	0	0	0	0	0	0	0	0	0	0	0	0	0	0	0	0	0	0	0
ENSMUSG00000000861	0	0.376985408660589	0	0	0	0	0	0.142396885095999	0	0	0	0	0	0	0	0.296521012049805	0.215796678246985	0	0	0	0	0	0	0	0	0	0	0	0	0	0	0.127010247624229	0	0	0	0	0	0	0	0	0	0	0	0	0	0	0	0	0
ENSMUSG00000001305	766.235936203442	0	0.585147640104074	69.4951405702598	0	0	0	0	0.758111150135965	0	14.0029036145048	493.141580244613	4.51553377729901	0	345.256493356565	936.176868079249	0	0	0.665499416177086	0	0	0	0	0	982.650599964516	0	0	14.0980058376338	2.82034250857754	0	0	23.1249841733576	11.6882642593458	0	0	8.24746331542983	2.02049964327863	0.283434800696937	0	1357.88885797544	778.927785159438	0.301406812614757	1916.46145348629	1.03440001815432	0.543087595241993	0	693.018637245304	0.444650995954483	0
ENSMUSG00000000157	0	0	0	0	0	0	0	0	0	0	0	0	0	0	0	0	0	0	0	0	0	0	0	0	0	0	0	0	0	0	0	0	0	0	0	0	0	0	0	0	0	0	0	0	0	0	0	0	0
ENSMUSG00000001225	0	0	0	0	0	0	0	0	0	0	0	0	0	0	0	0	0	0	0	0	0	0	0	0.405186202846853	0	0	0	0	0	0	0	0	0	0	0	0	0	0	0	0	0	0	0	0	0	0	0	0	0
ENSMUSG00000000384	0	9.71499833247965	0	787.392514748582	0	3935.7285035456	0	0	620.313683681389	0	0	0.377507176358651	488.344929925219	0	2.3987027800688	0	0	0.802477643160785	0	0	0	0	0	0.603594937287352	0	1296.29063727022	0	0.721419205116571	0.750473238943351	0	0	0	0	0	0	0	0	3.39390001454147	0	0	0	0	0	0	0	343.7464983131	0.602244836309636	66.8499480991878	0
ENSMUSG00000000126	0	0	0	0	0	0	0	0	0	0	0	0	0	0	0	0	0	0	0	0	0	0	0	0	0	0	0	0	0	0	0	0	0	0	0	0	0	0	0	0	0	0	0	0	0	0	0	0	0
ENSMUSG00000000355	4600.92508470245	0	0	470.034984342303	0	16.9648684164215	0	0	1001.3980225999	0	3463.64383201184	0	30.5682111426569	4.9153733690625	17.7988035149422	0	0	0	0	0	113.272422937811	1.61936717393952	0	0	0	0	0	0	62.3688309125437	0	0	0	0	33.6154338299716	2983.75822437387	0	0	0	0	0	0	9.52183769711192	1.65166789424206	0	0	0	0	0	0
ENSMUSG00000000248	0	0	0	0	0	0	0	0	0	0	0	0	0	0	0.56583285230206	0	0	0	0	0	0	0	0	0	0	0	0.772637986655728	0	0	0	0	0	0	0	0	0	0	0	0	0	0	0	0	0	0	0	0	0	0
ENSMUSG00000000308	0	0	0	0	0	0	0	0	0	0	0	0	0	0	0	0	0	0	0	0	0	0	0	0	0	0	0	0	0	0	0	0	0	0	0	0	0	0	0	0	0	0	0	0	0	0	0	0	0
ENSMUSG00000000884	0	0	0	0	0	0	0	5.6917571401998	0	0	0	0.975891744001674	0	0	0	0	0	0	0	0	0	0	0	0	664.9821768324	0	0	0	0	0	0	0	0	0	0	0	0	0	0	0	0	0	0	0	0	0	1.94607480476028	11.8522489611316	0
ENSMUSG00000000078	0	0	0	0	0.959207156801454	0.449998034149465	0	0	335.742026188552	0	0	0	0	52.0222975657169	0	1.68448123421037	1.22590116767483	1.76899031795652	0.487959258909071	0.406267605443227	0.824787690908472	0.601358547400827	0	40.915062844075	0	0	0	0	0	0	0	0	0	93.6242044896885	8.88794663445797	0.35571923965056	0	0	1.01385580429271	1557.45978024678	0.599608934891825	0.441996615890362	0.306676775241056	94.805692913598	1.19461241011732	1.10783401364797	399.606086672669	2.28219733375358	1215.276011773
ENSMUSG00000000739	0	0	0	0	0	0	0	0	0	0	0	0	0	0	0	0	0	0	0	0	0	0	0	0	0	0	0	0	0	0	0	0	0	0	0	0	0	0	0	0	0	0	0	0	0	0	0	0	0
ENSMUSG00000001419	0	0	0	12.2741065772967	0	0	0	0	0	0	0	0	0	0	0	0	0	0	0	0	0	0	0	0	0	0	0	0	103.980769848547	0	0	0	0	0	0	0	0	0	0.263866563395812	0	0	0	0	0	0	0	0	7.12758834026205	14.9019935127839
ENSMUSG00000000776	0	0	0	288.950782595558	0.658040764638316	2748.75578101738	0	0	0.572005777506199	0	0	0	0	0	0	0	0	0	1.00425778175674	0	0	0	0	0	0	0	0	96.5525775781003	8.51195611178306	0	0	0	2.71352728084224	0	0	0	0	77.8434521636882	0	0	623.807939995523	0	0	0	0	0.760002608679595	0	1255.42445364966	0
ENSMUSG00000000394	0	0	0	0	0	0	0	0	0	0	0	0	0	0	0	0	0	0	0	0	0	0	0	0	0	0	0	0	0	0	0	0	0	0	0	0	0	0	0	0	0	0	0	0	0	0	0	0	0
ENSMUSG00000000399	0	0	0	125.363936505256	0	0	0	0	1365.31115785909	21.085081365438	0	2249.06211139114	0.754378130506189	36.3912381616484	33.7342527133428	0	0.977614452360962	0	0	0	0	0	0	2.12217039978185	0	1635.90790177789	0	673.421362752552	209.766920848254	1835.03652649898	0	0	60.9835493778088	0	233.561035791697	0	0	70.932453253992	0	1.04437347895953	0	1.40990902360791	640.758437655411	19.3547041218344	0	0	14.8219651998263	0	0
ENSMUSG00000000435	0	0	0	0	0	0	0	0	0	0	0	0	0	0	0	0	0	0	0	0	0	0	0	0	0	0	0	0	0	0	0	0	0	0	0	0	0	0	0	0	0	0	0	0	0	0	0	0	0
ENSMUSG00000000730	0	0	0	0	0	0	0	0	0	0	0	0	0	0	0	0	0	0	0	0	0	0	0	0	0	0	0	0	0	0	0	0	0	0	0	0	0	0	0	0	0	0	0	0	0	0	0	0	0
ENSMUSG00000000402	0	0	0	0	0	0	0	0	0	0	0	0	0	0	0	0	0	0	0	0	0	0	0	0	0	0	0	0	0	0	0	0	0	0	0	0	0	0	0	0	0	0	0	0	0	0	0	0	0
ENSMUSG00000000439	0	0	0	0	0	0	0	0	0	0	0	0	336.13944457122	0	0	0	0	0	0	0	0	0	0	0	0	0	0	0	0	0	0	0	0	0	0	0	0	0	0	0	0	0	0	0	0	0	0	0	0
ENSMUSG00000000142	0	0	0	0	0	0	0	0	0	0	0	0	0	0	0	0	0	0	0	0	1.63292473829156	0	0	0	0	0	0	0	0	0	0	0	0	0	0	0	0	0	0	0	0	0	0	0	44.1486869912402	0	0	0	0
ENSMUSG00000000346	0.796489663573444	0	0	157.1118787591	0	3.1177026999041	0	5086.53207242703	12.1953761906319	1.38775652519711	3.67935190716887	3312.31660303923	1067.19634949946	1.0538711248565	938.765042563291	3795.83708848412	6331.80000748389	3.06400554661391	0	1331.3658643848	2828.59944876951	0.694394576776913	4856.57911853494	0.768211738365721	2839.62332136243	188.171859150568	563.815433939203	1002.64152798383	45.8470924154484	86.1870813021628	455.687733434717	3338.84170304895	0	0.900906513173185	3162.95843160955	4.92902968326313	585.906168463446	0.479945456601824	1.56094557382342	5763.09078645358	0.6923742821574	0	4.95771726634213	1832.14109502479	5219.7653720237	1.70563564642332	0.766493428030445	0	0
ENSMUSG00000001376	0	0	14.4549387739158	0	0	0	0	0	0	0	0.28400213820685	0	0	0	0	0	0	0	0	0	0	0	0	0.266835578135021	0.462741226664464	25.3753759999439	0	0	0	0	0.223561428789538	0	0.264410186344196	0	0.339506245255843	0	0	0	0	1.31316505534002	0	0	0	0	0	0	0.266238729234087	0	0
ENSMUSG00000000409	23.9624917733016	5.16651169901206	0	646.028369648974	0.617082620935428	2.60545772541184	41.0434894099895	0	988.59012431904	1689.74885842995	1.3665896938704	4084.68846400201	2455.5646866302	0	3171.90074397663	15883.6232583124	3258.52006401407	5342.22992645069	0.941750203578742	1846.52531305395	4693.48530824539	2436.69699026101	1.4024302582072	0.641992967622794	0.556666047728853	4139.96479250881	1695.72326413092	788.797447691651	0	5459.94991686872	0	0	0.636157597076172	0.752885717644959	904.236272201433	3129.8902357948	483.922148201472	143.991105239368	0	7.5825816339652	15.622625564725	0	935.760949493735	373.996439698864	91.4544597227007	471.093443097002	877.563061523809	468.774075616014	28.6929512476377
ENSMUSG00000001349	0	0	0	0	0	0	0	0	0	0	0	0	0	0	0	0	0	0	0	0	0	0	0	0	0	0	0	0	0	0	0	0	0	0	0	0	0	0	0	0	0	0	0	0	0	0	0	0	0
ENSMUSG00000000817	0.751622803971633	6255.23589066791	0	137.038655553446	0	2.94208017055549	0	0	463.364587159847	0	0	0	0	0	0	0	0	13.4932364846922	0	0	0	0	0	0	2658.29326311215	0	0	0	25.2376199506572	0	0.60737076545044	0	0	0	3084.40248263593	7.75228957936131	0.807155671449293	0	0	0.713520278648319	0	0	0	0	0	0	0	0	7.00541640908871
ENSMUSG00000001285	0	0	0	310.456252898878	0	0	0	0	0	1.71219149662832	0	0	0	0	0	0	0	18.901601784179	1.39035418568889	0	0	1817.13020172286	0	0	0	0	0	1.13282313019656	0	1.2967832107593	1.58819247452243	0	1679.27552507111	1.11152384665827	0	0	0	0	0	0	0	0	0	2206.43953926482	0	0	1128.2047841238	0	0
ENSMUSG00000001054	0	0	0	0	0	0	0	0	0	0	0	0	0	0	0	0	0	0	0	0	0	0	0	0	0	0.519318382819867	0	0	0	0	0	0	0	0	0	0	0	0	0	0	0	0	0	0	0	0	49.6267075905796	16.9561465096558	0
ENSMUSG00000000182	0	0	0	0	0	0	0	0	0	0	0	0	0	0	0	0	0	0	0	0	0	0	0	0	0	0	0	0	0	0	0	0	0	0	0	0	0	0	0	0	0	0	0	0	0	0	0	0	0
ENSMUSG00000001313	0	0	0	0	0	0	0	0	0	0	0	0	0	0	0	0	0	0	0	0	0	0	0	0	0	0	0	0	0	0	0	0	0	0	0	0	0	0	0	0	0	0	0	0	0	0	0	0	0
ENSMUSG00000001105	0	9.67337451785891	2840.26954058757	0	31.1951921354632	0	0	0	0	0	0	0	30.7646649417742	1086.68291016116	9.5537022465808	4.56520396186705	0	0	0	55.7864256228409	0	0	0	1.20201768145313	0	0	287.000253264283	1.4366565832827	0	0	1.00708006096538	0	2.38218397534094	0	0	0	0	0	19.5392398821015	0	0	374.536835046842	0	20.5550440625523	0	0	0	0	0
ENSMUSG00000001300	0	0	0	0	0	0	0	0	0	0	0	0	0	0	0	0	0	0	0	0	0	0	0	0	0	0	0	0	0	0	0	0	0	0	0	0	0	0	0	0	0	0	0	0	0	0	0	0	0
ENSMUSG00000000594	0	0	0	330.955429345251	228.042456425309	131.506064711018	68.4969792370494	285.993671833892	4.25989764275576	0	0.180881904598184	154.33466637377	0	0	0.337689923726672	0	870.894581304806	0	0	0	0.842774337911565	0	33.7838890708297	0	0	0	0	59.7181972875125	1.6904286962	0	537.938146943525	0	0.336807450838729	957.0578528285	0	0	0	0	175.078182120837	738.003343019385	0	57.3577091372975	0.313364662270785	318.906503101233	3731.97688821085	0	0	0	0
ENSMUSG00000001420	0	0	0	0	0	0	0	0	0	0	0	0	0	0	0	0	0	0	0	0	0	0	0	0	0	0	0	0	0	0	0	0	0	0	0	0	0	0	0	0	0	0	0	0	0	0	0	0	0
ENSMUSG00000001027	0	0	0	0	0	0	0	0	0	0	0	0	0	0	0	0	0	0	0	0	0	0	0	0	0	0	0	0	0	0	0	0	0	0	0	0	0	0	0	0	0	0	0	0	0	0	0	0	0
ENSMUSG00000000561	0.339335073654948	0	0	0	0	0.442753548765351	0.454868349737401	330.102658303653	2.4611195853924	0	901.164030637348	146.357576917433	1048.94395741707	3.14292597244885	471.160408481975	0	0	0.435127868106782	21.124560096141	0	0	0.29583866010141	0	0	0	0	0	0	87.4898410103675	0	0	0.177476521936889	499.765912914424	0.76764129400571	0.416421915844602	1.39997016668821	1025.07546169566	474.177824616818	0.332511271325427	2082.58939426686	0.29497793728871	0	0.301739608304137	1.11935307610819	0	1.08999907502414	0.326555529534203	0.641558973164378	0
ENSMUSG00000001052	0	0	0	0	0	0	0	0	0	0	0	1.3686843648323	0	0.750533804207475	0	0	0	0	0	0	0	0	0	0	0.237190973925028	2598.61288087928	0	0	0	0	0.229185341487247	0	0.542123381283712	0	0	0	13.4011766511687	0	0	0	8.13593788889248	0	0	0	0	0	0	0	0
ENSMUSG00000001247	0	0	0	0	0	0	0	0	0	0	0	0	0	0	0	0	0	0	0	0	0	0	0	0	0	0	0	0	0	0	0	0	0	0	0	0	0	0	0	0	0	0	0	0	0	0	0	0	0
ENSMUSG00000000686	0	0	0	0	0	0	0	0	0	0	0	0	0	0	0	0	0	0	0	0	0	0	0	0	0	0	0	0	0	0	0	0	0	0	0	0	0	0	0	0	0	0	0	0	0	0	0	0	0
ENSMUSG00000001366	0	0	0	0	0	0	10.8560505631991	0	0	0	0	0	0	0	0	0	0	0	0	0	0	0	0	0	0	0	0	0	0	169.213660726458	0	0	0	0	0	0	0	0	0	0	0	0	0	34.8777606121247	0	0	0	0	0
ENSMUSG00000000295	0	0	0	0.410993624372151	0	0	0	0	42.9874374279902	0	0	0	0	0	347.284033242518	0	2.78836311978682	0	0	0	0	843.485911474322	0	0	0	0	0	10.8516390465431	0	0	0	0.547043777793246	0	0	3.85066738146702	0	0	0	0	0.496462329803847	0	5.02669829883942	15.8111120749774	63.8292878516323	8.45349723942302	0.559958772090791	112.231064691529	0	0
ENSMUSG00000000530	0	0	0	0	0	0	0	0	0	0	0	0	0	0	0	0	0	0	0	13.6493638111177	0	0	0	0	0	0	0	0	0	0	0	0	0	0	0	0	0	0	0	0	0	0	0	0	0	0	0	0	0
ENSMUSG00000000787	555.780369853666	0	15.0387433130584	349.810233339339	0	38.4219868820946	0	0.181759365907915	0	0	739.976499127655	11.5929782666593	0	0	921.968917826684	0	0	0	264.45176672553	0	0	0.270239662658705	0.326546261102166	1405.14637276264	0.259231737912946	483.758134033444	1.21675662476538	435.224272680633	41.2606731907039	0	0	412.431833965626	0	0	0	0	0	0	0	0.294258682690643	0	0.198625290836494	1.6537800015237	0	0	0	0.298298593261635	0.29302235283275	216.318546733813
ENSMUSG00000000317	0	0	0	0	0	0	0	0	0.348199595398159	0	0	0	0	0	0	0	0	0	0	0	0	0.376697711584861	0	0.416742315584018	0	0	0	0	0	0	0	0	0	0	0	0	0	0	0	0	0	0	0	0	0	0	0	0	0
ENSMUSG00000000441	0	0	0.455966860685937	56.1693012925645	0	0	0	0	13.88252832439	0	0	0	0	0	0	0	0.977121703141022	0	0	0	0	0	0	0	0	0	919.850836354134	0	0	0.483679221754983	0	0	571.34503382466	0	0	0	0	0	0	0	0	0	0	0	0	0	7.05452116725601	0	0
ENSMUSG00000000374	0	0	0	0	0	0	0	0.168941153890637	0	0	0	0	0	0	0	0	0	0	0	0	0	0	0	0	0	0	0	0	0	0	0	0	0	0.325882585787289	0	0	0	0	0.28231840509128	0	0	0	0	0	0	0	0	0	0
ENSMUSG00000000282	0	0	0	0	0	0	2.12370996402451	0	0	0	0	0	0	0	0	0	0	0	0	0	0	0	0	0	0	0	1.65839421449504	0	0	0	0	0	0	0	0	8.82392960944949	0	0	0	0	0	0	0	0	0	0	0	0	0
ENSMUSG00000000305	0	0	0	0	0	0	0	0	0	0	0	0	0	0	0	0	0	0	0	0	0.272239330976912	0	0	0	0	0	0	0	0	0	0	0	0	0	0	0	0	0	0	0	0	0.145890711428433	0	0	0	0	0	0	0.265252832490346
ENSMUSG00000001029	0	0	0	0	0	0	0	0	0.914227642831671	1.9766329290249	0.582292995535652	0	0	0	0	0	0	0	1.60508907552227	0	0	0	0	0	0	0	0	0	0	0	0	0	0	0	1972.72963920922	0	1.21828878646988	0	7893.87101131391	1.07695923493331	0.986174289562725	0	0	1.24741219037954	1.30984933267414	0	1184.54324847753	0	0.660856120884685
ENSMUSG00000001260	0	0	0	0	0	0	0	0	0	0	0	0	0	0	0	0	0	0	0	0	0	0	0	0	0	0	0	0	0	0	0	0	0	0	0	0	0	0	0	0	0	0	0	0	0	0	0	0	0
ENSMUSG00000000031	0	0	0	0	0	0	0	0	0	0	0	0	0	0	0	0	0	0	0	0	0	0	0	0	0	0	0	0	0	0	0	0	0	0	0	0	0	0	0	0	0	0	0	0	0	0	0	0	0
ENSMUSG00000001082	0	0	0	0.599356722275277	0	0	0	0	0	0	0	0	58.0487444293336	0	0	0	0	0	0	0	0	0	0	0	0	0	0	0	0	0	0	0	0	0	0	0	0	0	0	0	0	0	0	0	0	0	0	0	0
ENSMUSG00000001417	0	0	0	0	0	0	0	0	0	0	0	0	0	0	0	0	0	0	0	0	0	0	0	0	0	0	0	0	0	0	0	0	0	0	0	0	0	0	0	0	0	0	0	0	0	0	0	0	0
ENSMUSG00000000103	0	0	0	0	0	0	0	0	0	0	0	0	0	0	0	0	0	0	0	0	0	0	0	0	0	0	0	0	0	0	0	0	0	0	0	0	0	0	0	0	0	0	0	0	0	0	0	0	0
ENSMUSG00000000204	0	0	0	0	0	0	0	0	0	0	0	0	0	0	0	0	0	0.941184982440406	0	0	0	0	0.77322990516849	0	0	1.02002883973501	0	0	0	1.45286839661148	0	1.15164931570251	0.350745483121735	2.49062118554767	0	0	0	0	0	0	0	0	0	0.403528243266861	0	0.785892175212965	0.353171082408174	0	0
ENSMUSG00000001131	0	0	0	0	0	0	0	0	0	0	0	0	0	0	0	0	0	0	0	0	0	0	0	0	0	0	0	0	0	0	0	0	0	0	0	0	0	0	0	0	0	0	0	0	0	0	0	0	0
ENSMUSG00000000948	0	0	0	0	0	0	0	0	0	0	0	0	0	0	0	0	0	0	0	0	0	0	0	0	0	0	0	0	0	0	0	0	0	0	0	0	0	0	0	0	0	0	0	0	0	0	0	0	0
ENSMUSG00000000253	0	0	0	0	0	0	0	0	0	0	0	0	0	0	0	0	0	0	0	0	0	0	0	0	0	0	0	0	0	0	0	0	0	0	0	0	0	0	0	0	0	0	0	0	0	0	0	0	0
ENSMUSG00000001415	0	0	0	35.4689253821218	0	0	0	0	0	114.536255097143	0	0	0	0	0	0	0	126.651074633935	0	5.00831940589232	0	0	195.69689058419	0	0	0	0	0	0	0	193.983050249967	0	10.3148512563925	0	107.159302104736	0	0	0	0	0	0	0	0	0	0	29.0648445357123	0.629465707031074	0	0
ENSMUSG00000000247	0	0	0	0	0	0	0	0	0	0	0	0	0	0	0	0	0	0	0	0	0	0	0	0	0	0	0	0	0	0	0	0	0	0	0	0	0	0	0	0	0	0	0	0	0	0	0	0	0
ENSMUSG00000000296	0	0	0	0	0	0	0	0	0	0	0	0	0	0	0	0	0	0	0	0	0	0	0	0	0	0	0	0	0	0	0	0	0	0	0	0	0	0	0	0	0	0	0	0	0	0	0	0	0
ENSMUSG00000000869	0	0	0	0	0	0	0	0	0	0	0	0	0	0	0	0	0	0	0	0	0	0	0	0	0	0	0	0	0	0	0	0	0	0	0	0	0	0	0	0	0	0	0	0	0	0	0	0	0
ENSMUSG00000000889	0	0	0	0	0	0	0	0	0	0	0	0	0	0	0	0	0	0	0	0	0	0	0	0	0	0	0	0	0	0	0	0	0	0	0	0	0	0	0	0	0	0	0	0	0	0	0	0	0
ENSMUSG00000000167	0	0	0	0	0	0	0	0	0	0	0	0	0	0	0	96.3462904450561	0	0	0	0	0	0	0	0	0	0	0	0	0	0	0	0	0	0	0	0	0	0	0	0	0	0	0	0	0	0	0	0	0
ENSMUSG00000000731	0	0	0	0	0	0	0	0	0	0	0	0	0	0	0	0	0	0	0	0	0	0	0	0	0	0	0	0	0	0	0	0	0	0	0	0	0	0	0	0	0	0	0	0	0	0	0	0	0
ENSMUSG00000000738	0	0	0	0	0	0	0	0	0	0	0	0	0	0	0	0	0	0	0	0	0	0	0	0	0	0	0	0	0	1985.57622157668	0	0.224716210641509	0	738.695434399538	0	0	0	0	0	0	0	0	0	0	0	0	0	0	0
ENSMUSG00000000690	0	0	0	0	0	0	0	0	0	0	0	0	0	0	0	0	0	0	0	0	0	0.646261211618065	0	0	0	0	0	0	0	0	0	0	0	0	0	0	0	0	0	0.703701192244902	0	0	0	0	0	0	0	0	0
ENSMUSG00000001249	0	0	0	0	0	0	0	0	0	0	0	0	0	0	0	0	0	0	0	0	0	0	0	0	0	0	0	0	0	0	0	0	0	0	0	0	0	0	0	0	0	0	0	0	0	0	0	0	0
ENSMUSG00000000215	0	0	0	0	0	0	0	0	0	0	0	0	0	0	0	0	0	0	0	0	0	0	0	0	0	0	0	0	0	0	0	0	0	0	0	0	0	0	0	0	0	0	0	0	0	0	0	0	0
ENSMUSG00000000740	1164.10301578453	827.88561310416	667.1075374934	356.417261248693	744.352385764668	34.6953283698824	431.696630614974	877.069712189371	362.504957546528	171.166975213976	611.151542857313	404.131689597134	256.792767640576	273.653239571676	163.500405696198	245.32001056233	554.638562005032	582.503400845091	230.958378392646	496.828141706442	31.7960053154385	408.916940436058	374.284704144716	427.451894643719	479.978161097725	283.315211923839	325.705170493571	186.475689669533	233.845784219577	367.472402374435	186.824347866372	539.689247897942	250.610230630807	341.710317348493	494.010899219873	104.372433013752	267.314462962787	403.250708888759	828.740014571555	87.6499326551865	462.946973934584	338.417548599519	355.990213796755	838.98194423198	142.422997983513	331.379278634993	257.319123336344	606.083922497925	520.206203296987
ENSMUSG00000001227	0	0	0	0	0	0	0	0	0	0	0	0	0	0	0	0	0	0	0	0	0	0	0	0	0	0	0	0	0	0	0	0	0	0	0	0	0	0	0	0	0	0	0	0	0	0	0	0	0
ENSMUSG00000001288	0	0	0	0	0	0	0	0	0	0	0	0	0	0	0	0	0	0	0	0	0	0	0	0	0	0	0	0	0	0	0	0	0	0	0	0	0	0	0	0	0	0	0	0	0	0	0	0	0
ENSMUSG00000001016	45.7030855511793	4038.34508180463	0	22.0136767543843	0	0	4044.38550550767	0	3.56423670991445	1.28436057527112	0	0	0	251.640708509324	2095.76716536121	2260.10915391208	0.655046277760361	0.945239758087007	0	0	0	108.609224544295	0	150.726803072595	0	0	0	429.1292486107	0	0	0	0	0	0	798.765618117941	4864.38686214589	0	0	0	0	0	0.944703359964348	1560.03506722547	0	160.007423600502	1273.10529233785	0	269.676209003101	0
ENSMUSG00000000134	0	0	0	0	0	0	0	0	0	0	0	0	0	0	0	0	0	0	0	0	0	0	0	0	0	0	0	0	0	0	0	0	0	0	0	0	0	0	0	0	0	0	0	0	0	0	0	0	0
ENSMUSG00000001333	0	0	0	0	0	0	0	0	0	0	0	0	0	0	0	0	0	0	0	0	0	0	0	0	0	0	0	0	0	0	0	0	0	0	0	0	0	0	0	0	0	0	0	0	0	0	0	0	0
ENSMUSG00000001018	305.512448600866	0	0	0	0	0	0	432.157780657997	685.71625383211	0	0	0	0	0	0	0	0	0	0	0	49.6102523575873	0	0	0	0	0	3.94814805214327	0	0	0	0	0	0	0	0	0	0	0	0	0	0	0	0	0	0	0	0	0	0
ENSMUSG00000000673	0	0	0	0	0	0	0	0	0	0	0	0	0	0	0	0	0	0	0	0	0	0	0	0	0	0	0	0	0	0	0	0	0	0	0	0	0	0	0	0	0	0	0	0	0	0	0	0	0
ENSMUSG00000001175	32.9335967101814	2747.58035819733	381.943688404178	1434.3521379058	18.7130642864385	333.138464308736	424.37588940716	826.02820807725	2209.66751071032	1174.16231282295	288.275723827333	367.849169532657	56.5785434690283	10.3082811852289	662.041383246693	10.8099850326655	195.418630640166	484.062642689126	527.583047758701	187.299851711026	709.684120371595	23.1549396858043	38.0520613156365	463.486252419072	310.96447041683	200.543891397244	278.014223686349	162.473371466029	632.751086652904	3.27116485596942	0	362.45925931412	415.952117280851	1105.11506051537	745.289780422836	197.963689850177	1775.18825780849	247.742305517281	0.69400696805492	808.159440223894	1482.83778688091	1148.42908808499	170.98563109983	383.539004539949	256.770016639546	303.714030068852	1514.80339984151	544.655137797001	0.412572460177339
ENSMUSG00000000706	0	0	0	0	0	0	0	0	0	0	0	0	0	0	0	0	0	0	0	0	0	0	0	0	0	0	0	0	0	0	0	0	0	0	0	0	0	0	0	0	0	0	0	0	0	0	0	0	0
ENSMUSG00000000751	0	0	0	14.1830443117735	0	0	0	0	0	0	1617.97948030823	0	0	0	480.378383225321	0	0	0	0	0	0	0	9.95885697932144	353.382544261015	0	0	0	178.324255594464	0	0	0	0	0	0	0	0	0	0	0	0	0	0	0	0	0	0	0	0	0
ENSMUSG00000001089	0	0	0	0	0	0	0	0	0	0	0	0	0	0	0	0	0	0	0	0	0	0	0	0	0	0	0	0	0	0	0	0	0	0	0	0	0	0	0	0	0	0	0	0	0	0	0.743883603286523	0	0
ENSMUSG00000000606	0	0	0	0	0	0	0	0	0	0	0	0	0	0	0	0	0	0	0	0	0	0	0	0	0	0	0	0	0	0	0	0	0	0	0	0	0	0	0	0	0	0	0	0	0	0	0	0	0
ENSMUSG00000000901	0	0	0	0	0	0	0	0	0	0	0	0	0	0	0	0	0	0	0	0	0	0	0	0	0	0	0	0	0	0	0	0	0	0	0	0	0	0	0	0	0	0	0	0	0	0	0	0	0
ENSMUSG00000000202	0	0	0	0	0	0	0	0	0	0	0	0	0	0	0	0	0	0	0	0	0	0	0	0	0	0	0	0	0	0	0	0	0	0	0	0	0	0	0	0	0	0	0	0	0	0	0	0	0
ENSMUSG00000001280	3.00106293667291	0	0	0	0	0	0	0.549919360871767	0.453458797308564	0	0	0.113145044861685	0	0	1.43786052640699	0	0.166676077640082	0	0	0	0	531.943320785939	0	0	0	0	228.733925790045	0.21622107721059	0	0	1.51568536387232	0	0	0	0	0.193457316688988	0	0	0	0	0	0.240379124221003	0.333571308019482	0	2.59875188726579	0	0	0	0
ENSMUSG00000001021	0	0	0	0	0	0	0	0	0	0	0	0	0	0	0	0	0	0	0	0	0	0	0	0	0	0	0	0	0	0	0	0	0	0	0	0	0	0	0	0	0	0	0	0	0	0	0	0	0
ENSMUSG00000001418	0	0	0	0	0	0	0	1.41495724434216	0	0	0	0	0	0	0	0	0	0	0.48772794378278	0	1326.4542961201	0	0	0	0.576589388142945	0	0	0	0	2626.61456819338	0	0	0	0	0	0	0	0	0	0	151.629147249354	0	0	0	0	0	219.944553383248	0	0
ENSMUSG00000000759	0	0	0	0	0	0	0	0	467.874044388856	0.442704999128217	0	0.153271606893345	0	0.336192989865123	0	0	0	0	0	0	0	1.10758603877939	0	0	0	0	0	0.585806510374183	0	0	0	0	0	0	0	0	0	0	0	0	0	0	0	0	0	0	0	0	0
ENSMUSG00000001379	0	0	0	0	0	0	0	0	0	0	0	0	0	0	0	0	0	0	0	0	0	0	0	0	0	0	0	0	0	58.6666989671022	0	0	0	0	0	0	0	0	0	0	0	0	0	0	0	0	0	0	0
ENSMUSG00000000385	0	0	0	0	0	0	0	0	0	0	0	0	0	0	0	0	0	0	0	0	0	0	0	0	0	0	0	0	0	0	0	0	0	0	0	0	0	0	0	0	0	0	0	0	0	0	0	0	0
ENSMUSG00000000732	0	0	0	0	0	0	0	0	0	0	0	0	0	0	0	0	0	0	0	0	0	0	0	0	0	0	0	0	0	0	0	0	0	0	0	0	0	0	0	0	0	0	0	0	0	0	0	0	0
ENSMUSG00000000184	1871.24216311178	1894.21030072544	3364.98136527779	38.2929125506718	0	570.856960649749	419.254096788412	612.123970230665	1128.25024233447	5747.71362909897	0	590.014117331288	406.717126965505	6.75098640234333	629.964314036463	1418.26176904579	214.683173443619	0	1682.70657713537	0	23.7935551674934	0.444821784667477	0.268751983352283	39.3686618980756	1.49345855113363	7.7997048255689	0	240.855564387626	1245.43594378811	1707.48657754032	2965.26483241759	77.1205065087584	528.109002150214	0	0	0.263123668410176	116.159059653369	484.384257539341	0	0.242178870230573	554.409506761714	0.163471297071536	2114.21602496142	77.7010230791861	0.294549525432072	228.62907453419	184.127828396368	258.042648843299	1206.5531071537
ENSMUSG00000001119	0	0	0	0	0	0.462839441465437	0	0	0	0	0	0	0	0	0	0	0	0	0	0	0	0	0	0	0	0	0	0	0	0	0	0	0	0	0	0	0	0	0	0	0	0	0	0	0	0	0	0	0
ENSMUSG00000000049	0	0	0	0	0	0	0	0	0	0	0	0	0	0	0	0	0	0	0	0	0	0	0	0	0	0	0	0	0	0	0	0	0	0	0	0	0	0	0	0	0	0	0	0	0	0	0	0	0
ENSMUSG00000000365	0	0	0	0	0	0	0	0	0	0	0	0	0	0	0	0	0	0	0	0	0	0	0	0	0	0	0	0	0	0	0	0	0	0	0	0	0	0	0	0	0	0	0	0	0	0	0	0	0
ENSMUSG00000001403	0	0	0	11.9983501577891	0	0	0	0	0	0	0	0	0	0	0	0	0	0	0	0	0	0	0	0	0	0	0	0	0	0	45.0579845807003	0	0	0	0	0	0	0	0	0	0	0	0	0	0	0	0	0	0
ENSMUSG00000000560	0	0	0	0	0	0	0	0	0	0	0	0	0	0	0	0	0	0	0	0	0	0	0	0	0	0	0	0	0	0	0	0	0	0	0	0	0	0	0	0	0	0	0	0	0	0	0	0	0
ENSMUSG00000001158	0	17.972263581837	0	133.062559718744	0	0	1441.3207462707	0	125.950549767066	163.893355199646	669.992694019491	0.87296186851493	478.30125599111	0	67.9489248216704	0	281.628836834469	610.518603034989	0	0	0	10.0932497289126	0	0	0	0	551.020041880318	0	43.3855673458793	0	0	626.696617772944	484.081116780102	34.3742897056109	0	0	0	155.219613799381	0	0	0	0	2.57364370386374	168.669987437867	0	0	12.5338835783605	177.842700829715	0
ENSMUSG00000000214	0	0	0	0	0	0	0	0	0	0	0	0	0	0	0	0	0	0	0	0	0	0	0	0	0	0	0	0	0	0	0	0	0	0	0	0	0	0	0	0	0	0	0	0	0	0	0	0	0
ENSMUSG00000001100	0	0	0	0	0	0	0	0	0	0	0	0	482.621305354434	0	0	0	0	0.907963993527588	0	0	0	0	0	0	0	0.492012450324957	0	1.63250071342835	0	0	0	0	0	0	0	0	0	0	0	0	0	0	0	0	0	0	0	0	0
ENSMUSG00000000701	0	0	0	0	0	0	0	0	0	0	0	0	0	0	0	0	0	0	0	0	0	0	0	0	0	0	0	0	0	0	0	0	0	0	0	0	0	0	0	0	0	0	0	0	0	0	0	0	0
ENSMUSG00000000056	0	0	0	0	0	0	0	0	0	0	0	0	0	0	0	0	0	0	0	149.298584412973	0	0.288501592080692	0	0	0	0	0	0	0	0	0	0	0	0	0	0	0	0	0	0	0	0	0	0	0	0	0	0	0
ENSMUSG00000000942	0	0	0	0	0	0	0	0	0	0	0	0	0	0	0	0	0	0	0	0	1.09100680444198	0	0	0	0	0	0	1.05180566668188	0	0	0	0	0	0	0	0	0	0	0	0	0	0	0	0	0	0	0	0	0
ENSMUSG00000000826	0	218.637381444556	111.670152067487	0	0	0	0	0	0	0	4.65285564477728	0	0	0	0.211864748437211	664.396798967804	0	0	0.312819123566365	0	11.6325407777961	0	0	0.213249412322257	0	1275.76300242046	0	0	0	0.291766365449038	0.178665617383186	0	0	177.559935857177	0	0	0	0	0	0.209890808632487	5.38153120981204	0	0	0	1.78695468400999	0	0	0	0.257591227416895
ENSMUSG00000000290	0.979387290023643	0	0	26.9387639247565	0.453981658836334	1.91680980808918	0	675.647665053323	763.99633891628	81.9084740205225	627.109950367132	0	3.69365884640438	0	0	1091.22977192878	2540.42694092651	1.883796002733	13.1638921554113	5.76845283553565	0.585543719286368	1392.62632654846	0	1078.27906734209	0	0	0	1221.02313714156	2.34895596943347	0.646208468661202	0.395711256278317	3073.39140614751	0	2.21556268424813	0	0	0	0	0.959692463906249	0	0	0.627575666400559	0	1.07689052395055	0.565396243935436	0	693.210978581638	0	0
ENSMUSG00000001150	0	0	0	0	0	0	0	0	0	0	45.0332738650159	0	0.937594379688983	0	0	0	0	0	0	0	0	0	0.480148874049315	0	0	0	1024.260464665	0	0	0	0	0	0	0	0	0	0	46.0024185612506	0	0	0	0	0	0	0	0	0	107.283095892612	0
ENSMUSG00000000197	0	0	0	0	0	0	0	0	0	0	0	0	0	0	0	0	0	0	0	0	0	0	0	0	0	0	0	0	0	0	0	0	0	0	0	0	0	0	0	0	0	0	0	0	0	0	0	0	0
ENSMUSG00000001248	0.542480464634505	2207.23747492702	0	0	0	0	0	0	0	0	0	0	0	363.914553417344	0	0	0	0	0	0	0	0	0.571486406971788	0.523220676708618	0	0	0	0	130.758694989994	0.715866897397901	6.57550782066356	0	26.9601738828029	0	0	0	0	0.326885641087255	0	0.514980133974076	0	0	0	0	0	1.7425348883079	0	0	0
ENSMUSG00000001143	0	0	0	0	0	0	0	0	0	0	0	0	0	0	0.686187255155083	0	0	0	0.506579073072267	0	0	0	0	0.690671902637029	0	0	0	0	0	0	0	0	0.684394066770771	0.404986532017291	0	0	1955.5760454352	0.215750961042573	0	0	0	0	0	0	0	0	0	0.338468951130296	0
ENSMUSG00000000544	0	0	0	0	0	0	0	0	0	0	0	0	0	0	0	0	0	0	0	0	0	0	0	0	0	0	0	0	0	0	0	0	0	0	0	0	0	0	0	0	0	0	0	0	0	0	0	0	0
ENSMUSG00000001036	0	0	0	0	0	0	0	0	0	0	0	0	0	0	0	0	0	0	0	0	0	0	0	0	0	0	0	0	0	0	0	0	0	0	0	0	0	0	0	0	0	0	0	0	0	0	0	0	0
ENSMUSG00000001138	0	0	0	0	0	0	0	0	0	0	0	0	0	0	0	0	0	0	0	509.890027426812	14.4593449048266	0	0	0	0	0	0	0	0	0	0	0	0	0	0	0	0	0	0	0	0	0	274.682483064868	0	0	0	0	0	0
ENSMUSG00000000938	0	0	0	0	0	0	0	0	0	0	0	0	0	0	0	0	0	0	0	0	0	0	0	0	0	0	0	0	0	0	0	0	0	0	0	0	0	0	0	0	0	0	0	0	0	0	0	0	0
ENSMUSG00000000724	0	0	0	0	0	0	0	0	0	0	0	0	0	0	0	0	0	0	0	0	0	0	0	0	0	0	0	0	0	0	0	0	0	0	0	0	0	0	0	0	0	0	0	0	0	0	0	0	0
[truncated: 198 more columns]
