# Supplementary material for: Single-cell analysis of CD4+ T-cell differentiation reveals three major cell states and progressive acceleration of proliferation
Source: Genome Biol. 2016 May 12;17:103. doi: 10.1186/s13059-016-0957-5 (PMC4866375; doi:10.1186/s13059-016-0957-5)
Supplement: Additional file 8: — A table of the Th1 differentiation genes. (CSV 445 kb) [file 13059_2016_957_MOESM8_ESM.csv]

1771-026-190-A4	1771-026-190-A6	1771-026-190-A7	1771-026-190-A9	1771-026-190-B1	1771-026-190-B2	1771-026-190-B6	1771-026-190-B7	1771-026-190-B11	1771-026-190-B12	1771-026-190-C2	1771-026-190-C5	1771-026-190-C6	1771-026-190-C8	1771-026-190-C11	1771-026-190-D1	1771-026-190-D3	1771-026-190-D6	1771-026-190-D9	1771-026-190-D10	1771-026-190-D11	1771-026-190-D12	1771-026-190-E2	1771-026-190-E3	1771-026-190-E4	1771-026-190-E5	1771-026-190-E6	1771-026-190-E8	1771-026-190-E9	1771-026-190-E10	1771-026-190-E12	1771-026-190-F2	1771-026-190-F3	1771-026-190-F4	1771-026-190-F6	1771-026-190-F7	1771-026-190-F10	1771-026-190-F12	1771-026-190-G2	1771-026-190-G3	1771-026-190-G4	1771-026-190-G5	1771-026-190-G6	1771-026-190-G7	1771-026-190-G8	1771-026-190-G9	1771-026-190-G10	1771-026-190-G11	1771-026-190-G12	1771-026-190-H1
ENSMUSG00000087651	0	0	0	0	0	0	0	0	0	0	0	0	0	0	0	0	0	0	0	0	0	0	0	0	0	0	0	0	0	0	0	0	0	0	0	0	0	0	0	0	0	0	0	0	0	0	0	0	0
ENSMUSG00000032666	0	0	0	1.40615944561692	0	0	0	0	0	0	0	0	0	0	0	0	0	34.0334766866525	0	0	76.3091812803014	0	0	0	0	0	0	0.343772448778124	0	0	0	0	0	0	0	0	0	0	0	0	0	0	0	0.163951448438238	0	0	0	0	0
ENSMUSG00000030924	0	0	0	0	0	0	0	0	0	0	0	0	0	0	0	0	0	0	0	0	0	0	0.615323316100949	0	0	0	0	0	0	0	0	0	0	0	0	0	0	0	0	0	0	0	0	0	39.1145208756298	0	0	0	0
ENSMUSG00000058046	0	0	0	0	0	0	0	0	0	0	0	0	0	0	0	0	0	0	1.15407975031943	0	0	0	0	0	0	0	0	0	0	0	0	0	0	0	0	0	0	0	0	0	0	0	0	0	0	0	0	0	0
ENSMUSG00000027596	0	0	0	0	0	0	0	0	0	0	0	0	0	0	0	0	0	0	0	0	0	0	0	0	0	0	0	0	0	0	0	0	0	0	0	0	0	0	0	0	0	0	0	0	0	0	0	0	0
ENSMUSG00000072109	0	0	0	0	0	0	0	0	0	0	0.740207853521771	0	0	0	0	0	0	0	1.02019047834385	0	0	0	0	2.78186342936203	0	0	0	0	0	0	0	0	0	0	0	0.743712460885678	0	0	2.11969753430954	0	0	0	0	0	0.832536858943105	0	0	0	0
ENSMUSG00000033213	0	0	0	0	0	0	0	0	0	0	0	0	0	0	0	0	0	0	0	0	0	0	0	0	0	0	0	0	0	0	0	0	0	0	0	0	0	0	0	0	0	0	0	0	0	0	0	0	0
ENSMUSG00000037257	0	0	0	0	0	0	0	0	20.2853048903689	0	0	0	0	0	0	0	0	0	0	0	0	0	0	0	0	0.777379671513432	0	134.126258615273	0	0	0	0	0	0	0	0	0	0	0	0	0	0	0	0	0	0	0	0	0
ENSMUSG00000047368	1.76289712204256	0	0	0	0	0	0	0	0	0	0	0	0	0	0	0	0	0	0	0	0	0	0	0	0	0	0	0	101.474897879526	0	1426.45993663208	0	0	0	0	0	92.7641999860179	0	0	0	0	0	0	0	0	0	0	0	0
ENSMUSG00000040997	0	0	0	0	0	0	0	0	0	0	0	0	0	0	0	0	0	0	0	0	0	0	0	0	0	0	0	0	0	0	0	0	0	0	0	0	0	0	0	0	0	0	0	0	0	0	0	0	0
ENSMUSG00000097709	0	0	0	0	0	0	0	0	0	0	0	0	0	0	0	0	0	0	0	0	0	0	0	0	0	0	0	0	0	0	0	0	0	0	0	0	0	0	0	0	0	0	0	0	0	0	0	0	0
ENSMUSG00000097159	0	0	0	0	0	0	0	0	0	0	0	0	0	0	0	0	0	0	0	0	0	0	0	0	0	0	0	0	0	0	0	0	0	0	0	0	0	0	0	0	0	0	0	0	0	0	0	0	0
ENSMUSG00000026003	0	0	0	52.4956407647953	104.854124992089	0	0	0	0	0	0	0	0	0	3.63686407938407	0	0	0	0	0	0	0	383.838427663807	0	0	0	0	0	0	0	0	0	0	0.858588357543964	0	0	0	0	0	0	0	0	0	0	0	0	0	0	0
ENSMUSG00000029722	0	0.785856461005315	0	148.39158700952	0	0	2.71432752798399	0	2.03974910913714	0	0	0	6.24823598800044	0	0	0	0	0	0	0	0	0	0	0	0	0.351755507472141	3.97425832467746	0	18.2119715346782	0	0	0	0	0	0	11.4867722726561	0	0	0	0	0	0	0	0	0.584485501040113	0	0	0	0
ENSMUSG00000027597	0	0	0	48.0920722860983	0	0	0	0	0	0	0	0	5.8825475139354	0	0	0	0	0	0	0	0	0	0	0	0	0	2.99332656096431	0	0	0	0	0	0	0	0	751.508719942812	0	1.37849847228459	0	0	0	0	0	0	0	0	0	0	0
ENSMUSG00000035936	0	0	0	0	0	0	0	0	0	0	0	0	0	0	0	0	0	0	0	0	0	0	0	0	0	0	0	0	0	0	0	0	0	0	0	0	0	0	0	0	0	0	0	0	0	0	0	0	0
ENSMUSG00000032231	0	0	0	0	0	0	0	0	0	0	0	0	0	0	0	0	0	0	1.80502122352592	0	2639.10717900464	0	0	0	0	0	0	0	0	0	0	0	0	0	0	0	0	0	0	0	0	0	0	0	0	0	0	0	0
ENSMUSG00000090698	0	0	0	0	0	0	0	0	0	0	0	0	0	0	0	0	0	0	0	0	0	0	0	0	0	0	0	0	0	0	0	0	0	0	0	0	0	0	0	0	0	0	0	0	0.511335823534788	0	0	0	0
ENSMUSG00000039031	0	0	0	0	0	0	0	0	0	0	0	0	0	0	0	0	0.353986936735468	0	0	0	0	0	0	0	0	0	0	0	0	0	0	0	0	0	0	0	0	0	0	0	0	0	0	0	2601.85873987127	0	0	0	0
ENSMUSG00000019467	0	0	0	0	0	0	0	0	0	0	0	0	0	0	0	0	0	0	0	0	0	0	0	0	0	0	0	0	0	0	0	0	0	0	0	0	0	0	0	0	0	0	0	0	0	0	0	0	0
ENSMUSG00000036093	0	0	0	0	0	0	0	0	0.223714418421493	0	0	0	0	0	0	0	0	0	161.42863983028	0.654029582803622	0	0.242024145293881	0	0	0	0	0	0	0	0	0	0	0	0	0	0	0	0.167280092337265	0.816077481714514	0	0	0	0	0	0	0	28.585420682467	0	0
ENSMUSG00000042082	0	0	0	0	0	0	0	0	0	0	0	0	0	0	0	0	0	0	0	0	0	0	0	0	0	0	0	0	0	0	0	0	0	0	0	0	0	0	0	0	0	0	0	0	0	0	0	0	0
ENSMUSG00000029752	0	0	0	0	0	0	0	0	0	0	0	0	0	0	0	0	0	0	0	0	0	0	0	0	0	0	0	0	0	0	0	0	0	0	0	0	0	0	0	0	0	0	0	0	0	0	0	0	0
ENSMUSG00000019943	0	0	0.253755470294782	0	0	0	0	0	0	481.574870594451	0	0	0	0	0	0	43.1406312528813	5.75442874327134	0	0	27.8055248914416	0	0	0	0	70.3021615977365	0	0	112.277953934459	0.807534005017015	0	0	0	426.837628632586	0	1.05194111753605	0	0.122914502630425	0	0	0.177317733410857	0.653541279526528	0	0	0	0	0	0	0
ENSMUSG00000075010	0	0	2.33756654160439	976.105078888227	6212.05274983047	0	5.0376375890814	1.10182809410844	343.737781978057	0	0	0	0	67.1291397902779	0	0	0	0	0	0	8663.86827811067	0	1540.0731710815	0	0	0	1930.05268538689	0	0	0	0	0	362.765993051047	91.3919607252353	0	0	0	1881.84009178384	0	0	0	0	918.980334180029	2285.1366478574	0	0	0	0	0
ENSMUSG00000043740	0	0	0	0	0	0	0	0	0	0	0	0	0	0	0	0	0	0	0	0	0	0	0	0	0	0	0	0	0	0	0	0	0	0	0	0	0	0	0	0	0	0	0	0	0	0	0	0	0
ENSMUSG00000064125	0	0	0	0	0	0	0	0	0	0	0	0	0	0	0	0	0	0	0	0	0	0	0	0	0	0	0	0	0	0	0	0	0	0	0	0	0	0	0	0	0	0	0	0	0	0	0	0	0
ENSMUSG00000029279	0	0	0	0	0	0	0	0	0	0	0	0	0	0	0	0	0	0	0	0	0	0	0	0	0	0	0	0	0	0	0	0	0	0	0	0	0	0	0	0	0	0	0	0	0	0	0	0	0
ENSMUSG00000073405	1.36306478508445	0	0	0	1651.60399573973	0	1.82714690438098	0.799264240712218	1.09844408445192	0	0	0	0.934665312585925	0	0	0	0	0	0	0	0	0	0	0	3.41981812826863	0	1.78351205354551	0	1.63458276223463	0	58.3776090447702	0	0	0	0	0	0	2.46404986997637	0	0	0	0	0	0	0	0	0	0	0
ENSMUSG00000036707	0	13.6474662514508	0	7.81006701809534	0.354356248815745	20.9463736715764	160.884006452035	0.448260154974999	614.512346131367	2.6639089776714	0	0	0	0	0	0.466718617914923	0	0	0	0	0	0	0	0	0	0.265596208401435	0.500133340639437	0	0	0	0	0.399823586345076	0	0	0	16.9521486058018	0	0.230323364981585	0	0	0	242.233486489928	151.248069048681	0	0	0	553.225747010177	0	5.78913435514542
ENSMUSG00000024112	0	0	0	0	0	0	0	0	0	0	0	0	0	0	0	0	0	0	0	0	0	0	0	0	0	0	0	0	0	0	0	0	0	0	0	0	0	0	0	0	0	0	0	0	0	0	0	0	0
ENSMUSG00000063605	0	0	0	0	0	0	0	0	0	0	0	0	0	0	0	0	0	0	0	0	0	0	0	0	0	0	0	0	0	0	0	0	0	0	0	0	0	0	0	0	0	0	0	0	0	0	0	0	0
ENSMUSG00000029769	0	0	0	0	0	0	0	0	0	0	0	0	0	0	0	0	0	0	0	0	0	0	0	0	0	0	0	0	0	0	0	0	0	0	0	0	0	0	0	0	0	0	0	0	0	0	0	0	0
ENSMUSG00000079227	0	0	0	0	0	0	0	0	14.4251056998179	0	0	0	0	0	0	0	0	0	0	0	0	0	0	0	0	0	0	0	0	0	0	0	0	0	0	0	0	0	0	0	0	0	0	0	0	0	0	0	0
ENSMUSG00000044303	0	0	0	0	0	0	0	0	0	0	0	0	0	0	0	0	0	0	0	0	0	0	0	0	0	0	0	0	0	0	0	0	0	0	0	0	0	0	0	0	0	0	0	0	0	0	0	0	0
ENSMUSG00000073802	0	0	0	0	0	0	0	0	0	0	0	0	0	0	0	0	0	0	0	0	0	0	0	0	0	0	0	0	0	0	0	0	0	0	0	0	0	0	0	0	0	0	0	0	0	0	0	0	0
ENSMUSG00000071637	0	0	0	0	0	0	0	0	0	0	0	0	0	0	0	0	0	0	0	0	0	0	0	0	0	0	0	0	0	0	0	0	0	0	0	0	0	0	0	0	0	0	0	0	0	0	0	0	0
ENSMUSG00000034612	0	0	0	0	0	0	0	0	0	0	0	0	0	0	0	0	0	0	0	0	0	0	0	0	0	0	0	0	0	0	0	0	0	0	0	0	0	0	0	0	0	0	0	0	0	0	0	0	0
ENSMUSG00000032640	0	0	0	0	0	0	0	0	0	0	97.0969028533656	0	0	0	0	0	0	0	0	0	0	0	0	0	0	0	0	56.3285223366277	0	0	0	0	0.333574357958108	0	0	0	0	0	0	0	0	0.223650075499119	0	180.373348018068	924.03819400325	0	0	120.098238573271	0
ENSMUSG00000037242	0	0	0	0	0.654685859064778	0	0	0	0	0	0	0	0	0	0	0.431139679817014	0	0	0	0	0	0	0	0	0	0	0	3.66331733290075	0	0	0	0	0	0	0	0	0	0	0	0	0	0	0	0	0	0	0	0	0
ENSMUSG00000030282	0	0	0	0	0	0	0	0	0	0	0	0	0	0	0	0	0	2059.93092898853	0	0	0	0	0	0	0	0	0	0	0	0	0	0	0	0	0	0	0	0	0	0	0	0	0	0	0	0	1.59047386316317	0	0
ENSMUSG00000020183	0	0	0	0	0	0	0	0	0.225609208490895	0	0	0	0	0	0	0	0	1.794954805299	0	0	0	0	0	0	0	0	0	0	0	0	0	0	0	0	0	0	0	0	0	0	0	0	0	0	0	0	0	0	0
ENSMUSG00000014599	0	0	0	0	0	0	0	0	0	0	0	0	0	0	0	0	0	0	0	0	0	0	0	0	0	0	0	0	0	0	0	0	0	0	0	0	0	0	0	0	0	0	0	0	0	0	0	0	0
ENSMUSG00000048521	0	0	0	0	0	0	0	0	0	0	0	0	0	0	0	0	0	0	0	0	0	0	0	0	0	0	0	0	0	0	0	0	0	0	0	0	0	0	0	0	0	0	0	0	0	0	0	0	0
ENSMUSG00000032872	0	0	0	0	0	0	1.01751865708481	0	0	0	0	0	0	0	0	0	0	0	0	0	0	0	0	0	1.58705025350671	0	0	7.87536748132474	0	0	0	0.198503228867826	0	0	0	0	0	0	0	0	0	0	0	0	0	0	0	0	0
ENSMUSG00000061126	0	0	0	0	0	0	0	0	0	0	0	0	0	0	0	0	0	0	0	0	0	0	0	0	0	0	0	0	0	0	0	0	0	0	0	0	0	0	0	0	0	0	0	0	0	0	0	0	0
ENSMUSG00000001467	0	0	0	2.3260712681332	0	0	0	0	2.98153100511372	0	0	0	0	0	0	0.451758926778499	0	0	0	2886.0372218378	0	0.322555201524966	0	0	0	0	0	11.9420479560787	0	0	0	1110.51967356155	0	0	0	0.763199203055921	0	0	0	0	0	0	0.328989051435139	0	0	0	0	3.84723217359549	0
ENSMUSG00000039168	0	0	0	534.056382451206	0	0	0	0	0	0	0	0	0	3.89811345169743	454.511256077818	0	0	0	0	0	0	0	0	0	0	0	0	2.26411645197962	0	0	0	0	0	0	0	0	0	0	0	16.7804937915739	35.8538612067626	0	0	0	1068.08351621062	0	0	0	0
ENSMUSG00000048787	0	0	0	0	0	0	0	0	0	0	0	0	0	0	0	0	0	0	0	0	0	0	0	494.634555083793	0	0	0	0	0	0	0.209195875960591	0	0	0	148.361388878917	0	0	0	0	0	0	0	0	0	0	0	0	0	0
ENSMUSG00000058454	0	0	0	0	0	0	0	0	0	0	0	0	0	0	0	0	0	0	0	0	0	0	0	0	0	0	0.67602392935455	0	0	874.736707608596	0	0	0	0	0	0	0	0	0	659.676745720479	0	0	0	0	0	0	0	4.88405285787304	0
ENSMUSG00000022013	0	0	0	765.50987486183	0	0	0	0	1114.16132758624	3.91056082563259	3457.16876612715	14.89289113647	0	0	752.741065319431	0	0	0	3.17550030064745	0	0	0	0	0	30.0324768959887	0	0	564.034035071943	40.3726807246377	0	0	0	3397.78841016129	0	0	1231.53733623243	0	1.35243889468353	0	0	0	1117.47692098449	405.140370558458	2.46787411738668	72.5591846383809	0	773.245194214393	0	0
ENSMUSG00000026825	0	0	0	0	0	0	0	0	0	0	0	0	0	0	0	0	0	0	0	0	0	0	0	0	0	0	0	0	0	0	0	0	0	0	0	0	0	0	0	0	0	0	0	0	0	0	0	0	0
ENSMUSG00000022048	0	0	0	359.834283700498	897.292739921611	0	11.2143162436586	906.398892701561	0.259300849139425	0	0	156.443650963086	0	0	0	3446.82696129464	0.285930598677255	0	0.455248715668042	0	1315.84110050428	0.280523118848372	0.338972357763576	875.16992668172	499.17365221314	0	17.2617924350565	411.355146029695	0.385862789226626	0	0.260013812200575	0.168288578102104	0	0.363950286073946	745.897699523125	0	0	0	0	0.305456136987721	3.91589737811323	0	0	0	2008.75653720087	142.288125566636	0	0	3.56131269745778
ENSMUSG00000030104	0	0	0	0	0	0	0	0	4.00150166647389	431.280519761845	0	0	38.8155750400569	0	90.4038237937163	339.833377679652	0	0	0	0	1771.42368346805	0	2199.10544896282	98.8968357711929	0	0	0	70.4059824585122	48.2321899595945	149.725553504466	0	0	259.113135844262	512.780977315984	0	648.629622588775	0	0	0.243281548122359	0	92.1552769796329	0	262.492546578479	8.73571828237116	0	0	0	0	0
ENSMUSG00000015002	0	0	4.51018112015789	0	0	0	0	0.163531149537859	0.674231929881228	0	0	0	0	666.794668052973	0	0	0	0	0	0	0	0	0	0	0	0	0	0	19.0630276157906	0	0	538.664147568251	0	0	0	0	0	0	0.27327771982757	0	2197.1482848793	0	0	0	8.69398366273875	0.29860888690019	4.56250987400213	0.527271669987061	0.162457823005593
ENSMUSG00000032349	0	40.5781023089193	0	29.1700582767454	0	0	0	17.7797508270008	133.971484011159	0	0	0.315358259474301	0	0	0	0	0	0	0	0	0	0	0	15.126757378747	0	0	0	0	0	0	0	0.273423570460643	0.49964210985314	0	0	0	0.561411295562323	0	0	0	0	0	0	0	0	0	0	0	0
ENSMUSG00000041220	0	0	0	2.68889695367255	0	0	0	0	0	0	0	0	0	0	0	0	0	0	0	0	0	0	0	0	0	0	0	0.281730504569133	0	0	0	0	0	0	0	0	0	0	0	0	0	0	0	0	0	0	0	0	0
ENSMUSG00000024053	0	0	0	0	0	0	0	0	0	0	0	0	0	0	0	0	0	0	0	0	0	0	0	0	0	0	0	0	0	0	0	0	0	0	0	0	0	0	0	0	0	0	0	0	0	0	0	0	0
ENSMUSG00000022014	0	0	0	89.2852313158519	0	0	0	0	0	0	0	0	0	0	0	0	0	0	0	0	4.65239391728334	0	0	0.750537525016483	0	0	0	0	0	0	0	0	0	0	0	0	0	0	0	0	102.14317352709	0	0	0	0	0	0	0	0
ENSMUSG00000028943	0	0	0	0	0	0	0	0	0	0	0	0	0	0.53529031265312	0	0	0	0	0	0	0	0	0	0	0	0	0	0	0	0	0	0	0	0	0	0	0	0	0	0	0	0	0	0	0	0	0	0	0
ENSMUSG00000013089	0	0	0	0	0	0	0	0	0	0	0	0	0	0	0	0	0	0	0	0	0	0	0	0	0	0	0	0	0	0	0	0	0	0	0	0	0	0	0	0	0	0	0	0	0	0	0	0	0
ENSMUSG00000053799	0	0	0	0	0	0	0	0	0	0	0	0	0	0	0	0	0	803.6609227636	0	0	0	0	0	0	0	0	0	0	0	0	0	0	0	0	0	0	0	0	0	11.1302888464855	0	0	0	0	0	0	0	0	0
ENSMUSG00000023571	0	0	0	0	0	0	0	0	0	0	0	0	0	0	0	0	0	0	0	0	0	0	0	0	0	0	0	0	0	0	0	0	0	0	0	0	0	0	0	0	0	0	0	0	0	0	0	0	0
ENSMUSG00000000817	0.751622803971633	6255.23589066791	0	137.038655553446	0	2.94208017055549	0	0	463.364587159847	0	0	0	0	0	0	0	0	13.4932364846922	0	0	0	0	0	0	2658.29326311215	0	0	0	25.2376199506572	0	0.60737076545044	0	0	0	3084.40248263593	7.75228957936131	0.807155671449293	0	0	0.713520278648319	0	0	0	0	0	0	0	0	7.00541640908871
ENSMUSG00000006369	0	0	0	0	0	0	0	0	0	0	0	0	0	0	0	0	0	0	0	0	0	0	0	0	0	0	0	0	0	0	0	0	0	0	0	0	0	0	0	0	0	0	0	0	0	0	0	0	0
ENSMUSG00000021273	0	0	0	220.601833810204	0	0	0	0	0	0	0	0	0	0	0	0	0	0	0	0	0	0	0	0	47.63192839168	0	0	0	0	0	0	0.531933127987069	0	0	0	112.767352176706	0	1.2257068583985	0.498301856259014	0	0	0	0	0	0	0	0	0	0
ENSMUSG00000059743	0	0	4373.75464110024	699.046503995669	0	0	0	0	314.495782506605	0	0	0	0.803616348532781	0	34.8130828137141	0	0	0	0	93.8756434057035	0	0	0	0	0	0	1.53344670518377	0	0	0	0	0	0	0	0	79.7779937292694	0	0	0	0	0	0	0	0	0	0	683.4551988297	0	0
ENSMUSG00000028573	0	0	0	0	0	0	0	0	0	0	0	0	0	0	0	0	0	0	0	0	0	0	0	0	0	0	0	0	0	0	0	0	0	0	0	0	0	0	0	0	0	0	0	0	0	0	0	0	0
ENSMUSG00000034898	0	0	0	0	0	0	0	0	0	0	0	0	0	0	0	0	0	0	0	0	0	0	0	0	0	0	0	0	0	0	0	0	0	0	0	0	0	0	0	0	0	0	0	0	0	0	0	0	0
ENSMUSG00000024222	0	0	0	0	0	0	0	0	1.21517868129622	0	0	0	0	7.48199328922226	0	0	0.334993858481387	0	0	0	0	56.5292621870084	125.892470994806	0	54.541873865149	0	0	0	0	0	0	0	0	0	0	131.810021615494	0	0	0	0	0	0	0	0	0	0	0	0	30.963627299989
ENSMUSG00000020357	0	0	0	0	0	0	0	0	0	0	0	0	0	0	0	0	0	0	0	0	0	0	0	0	0	0	0	0	0	0	0	0	0	0	0	0	0	0	0	0	0	0	0	0	0	0	0	0	0
ENSMUSG00000030530	0	0	0	12.1550504588766	0	151.851036418028	0	0	0	0	0	0	0	0	14.3349254877926	0	0	0	227.798965082011	0	0	0	0	0.489105521009695	4.02893845388133	0	0	0.292290486870801	23.7168383838457	0	0	0	84.088477914081	0	0	0	0	0.152785983918223	0	0	0	0	0	0	0	0.81445886254419	0	0	0.738509019328945
ENSMUSG00000036570	0	0	0	0	0	0	0	0	0	0	0	0	0	0	0	0	0	0	0	0	0	0	0	0	0	0	0	0	0	0	0	0	0	0	0	0	0	0	0	0	0	0	0	0	0	0	0	0	0
ENSMUSG00000009687	25.2262463427704	0	0	644.304478068856	5.39690004033587	15.8242304036716	2389.16095876728	20.4812128180372	41.830641320144	54.095656624628	19.9199364983777	0	0	565.499933883722	6.50802148535012	0	13.7948638401195	0	0	41.1449617862223	52.206749888341	0	2889.527916209	733.194300159723	0	0.33708925048948	258.98165555113	130.301110145758	170.454050547089	0	0	0	0	966.291651457141	281.588722051239	0	0	0	0	0.460527598126917	1067.76031090846	1483.7213821744	0	0	2.24046276782955	0.519428067106234	101.773350870321	104.100540241667	1214.59006567544
ENSMUSG00000036578	0	0	0	0	0	0	0	0	0	0	0	0	0	0	0	0	0	0	0	0	0	0	0	0	0	0	0	0	0	0	0	0	0	0	0	0	0	0	0	0	0	0	0	0	0	0	0	0	0
ENSMUSG00000032750	0	1.04866029376139	0	0	0	0	0	0	0	0	0	0	0	0	0	0	0	0	0	0	0	0	3119.81782177823	0	0	0	0	0	0	0	0	0	0	0	0	0	0	0	0	0	0	0	0	0	0	0	0	0	0
ENSMUSG00000021453	0	0	0	0	0	0	0	0	0	0	0	0	0	0	0	0	0	0	0	0	0	0	0	0	0	0	0	740.449583625398	0	0	0	0	0	0	0	0	0	0	0	0	0	0	0	0	0	0	0	0	0
ENSMUSG00000015027	0	0	0	0	0	0	0	0	0	0	0	0	0	0	0	0	0	0	0	0	0	0	0	0	0	0	0	0	0	0	0	0	0	0	0	0	0	0	0	0	0	0	0	0	0	0	0	0	0
ENSMUSG00000031608	0	0	0	0	0	0	0	0	0	0	0	0	0	349.357911368555	0	0	38.3556705705339	0	0	0	578.209828325123	0	0.355241144700061	0	0.282011433871445	0	0	0	0	0	0	2.64548240095586	0	0	0	0	0	2.03195085498477	0	0	0	0	0	0.37078192164771	0	0	0	0	0
ENSMUSG00000022707	0	0	0	0	0	0	0	0.228391790262436	0	0	0	5.40399399858667	0	0	0	0	0	0	0	0	0	0	0.410325403613113	0	0	0	0	0	0	0	0	0	0	0	0	0	0	0	0	0	0	0	0	0	0	0	0	0	0
ENSMUSG00000028270	0	0	2298.98926102391	0	0	0	0	0	0	0	0	0	0	0	614.843962597048	0	3583.91049169708	0.74123928565408	0	0	0	0	0	0	0	0	0	0	0	0	0	0	0	0	0	0	0	0	0	0	0	0	0	0	0	0	0	0	1702.51666037416
ENSMUSG00000028268	0	0	0	0.426164529969781	0	0	0	0	0	0	0	0	0	0	0	0.662141812515392	42.4055760364895	0	0	0	0	0	0	0	0	0	0	0	0	0	0	0	0	0	0	0	0	0	0	0	0	0	0	0	0	24.3863924301822	0	0	18.0057420497865
ENSMUSG00000040253	0	0	262.847307422612	0	13.609630406932	0	0	0	0	0	0	0	0	0	0	0	709.099638703769	0	0	0.308801458571393	0	0	0	0	0	0	0	0	0	0	366.686962565747	0	0	0	0	0	0	0	0	0.497715118667807	815.352833728742	0	0	0	0	0	0	0	0
ENSMUSG00000054435	0.806202952153608	6.25766522302736	931.717223655471	755.224022782546	6343.25872809067	3.15572346453707	0	1582.24590930115	0	4112.9041680427	2480.74568933417	0.486322992160479	0	55.4696070107396	0	83.6743176270144	0	1.03379048930469	0	48.4338997227597	37.5961912444235	994.550866702006	112.958216515051	0	0	0	37.9757566523226	0	0	6615.2045713204	0	0.421654308770237	0.770512388919865	173.259703813916	35.6165387622831	6.65218640180228	0	0	2286.23322392398	97.9626954632016	21.7253539998901	2.06640768205062	0	0.886464760569053	387.227476334318	1898.21647120881	0	1979.98257478841	0
ENSMUSG00000082292	0	0	0	0	0	0	0.721526923380645	0	676.243563143525	0.93783990192817	0	0	0	0	0	0	753.823959396521	0	0	0	0	0	0	0	0	0	0	0	0	54.6933437076722	0	0	0	0	0	0	0	0	0	0	0	0	0	0	0	0	0	0	0
ENSMUSG00000048087	0	0	0	1.09848464140217	0	0	0	0	0	0	0	0	0.479234929615176	0	0	0	0	0	0	0	0	0	0	0	0	0	0	0	3.35242634753359	0	0	0	0	0	0	78.5715596651125	0	0	0	0	0.607532647390396	0	0	0	0	0	0	0	0
ENSMUSG00000068606	0	0	0	0	0	0	0	0	0	0	0	0	0	0	0	0	0	0	0	0	1.83833493264325	0	0	0	0	0	0	0	0	0	0	0	0	0	0	0	0	0	0	0	0	0	0	0	0	0	0	0	0
ENSMUSG00000024639	0	0	0	0	0	0	0	0	0	0.448980052269652	0	0	0	0	0.246925286183553	0	0	0	0	0	0	0	0.271466168868066	0	0.215505902602329	0	0	0	0	0	0	0	0	0	0	0	0	0	0	0	0	0.165122229731543	0	0	0	0	0	0	0
ENSMUSG00000032192	0	0	0	0	0	0	0	0	0	0	0	0	0	0	0	0	0	0	0	0	0	0	0	0	0	0	0	0	0	0	0	0	0	0	0	0	0	0	0	0	0	0	0	0	0	0	0	0	0
ENSMUSG00000043004	0	0	0	0.896215318383915	0	0	0	0	0	0	0	0	0	0	0	0	0	0	0	0	0	0	0	0	0	0	0	29.3598383665162	0	0	0	0	0	0	4.66488324963399	0	0	0	0	0	0	0	325.511105757304	0	0	0	0	0	0
ENSMUSG00000021340	0	0	0	0	0	0	0	0	0	0	0	0	0	0	188.438943657476	0	0	0	0	0	0	0	0	0	0	0	0	0	0	0	0	0	0	0	0	0	0	0	0	0	0	0	0	0	0	0	0	0	0
ENSMUSG00000029816	0	0	0	0	0	0	0	0	0	0	0	0	0	0	0	0	0	0	0	0	0	0	0	0	0	0	0	0	0	0	0	0	0	0	0	0	0	0	0	0	0	0	0	0	0	0	0	0	0
ENSMUSG00000027890	0	0	0	0	0	0	0	0	0	0	0	0	0	0	0	0	0	0	0	0	0	0	0	0	0	0	0	0	0	0	0	0	0	0	0	0	0	0	0	0	0	0	0	0	0	0.912270266657581	0	0	0
ENSMUSG00000060261	0	0	0	7.44023003636131	274.204921937145	0	0.875225924567678	0	0	0	0	0.196930791887206	98.2737111255467	430.661182483951	0	0	1067.86702861145	418.202712606725	119.629756780755	0	13.6626867833486	0.284616048753006	0	0	0.273022517236261	0.907379190094242	0.427162146157813	2.63435412544027	0	0	0	0	1756.30403680421	0	0	0	0	0	0	0.61982569660359	0	0	0	0	0	0	148.287143390226	0.308610747360552	0
ENSMUSG00000019528	0	294.84868300184	0	1071.01709581243	0	0	0	0	0	0	0	0	0	0	0	0.923966878858627	2.68971135488281	0	0	0	0	0	0	0	0	0	31.6837854090832	0	0	0	0	0	0	0	0	0	0	0	0	0	0	0	0	0	0	0	0	0	0
ENSMUSG00000056116	1.89992178404325	0	0	0	1136.96162967106	0.619739291315576	0	0	0	385.651283930314	0	0	914.560545718466	0.628467888304365	0	0	1220.2307742349	0	0	0	377.687172689922	0	0	0	334.466849977175	0	0	309.362084085684	158.347402492034	0	0	0	0	0	322.333682303857	0	105.075219528544	0	1493.56135802175	4.05811745678004	0.412892044160488	0	0.422356616979599	0	0	0	0	0	0
ENSMUSG00000015937	73.8416091686815	0.56191279553715	0.450292808163713	100.699984410192	797.988577052518	0.472285144352487	48.5208000740294	0.424497234863084	3.50036785896526	0	0.185788855220683	120.528702383609	249.19786960759	401.828102905899	10.405522512842	0	0	0	0	1.70555549243812	3.02972969735281	0	0	0	370.222406514103	237.431640836556	0	159.395939494258	38.1983033954163	26.7489777271606	0.292499360663664	0	339.371395462623	38.8950355500628	0	0	3.10969880389125	0	257.859428962386	1.0308574458819	392.057540385114	0.92777487765538	7.72477428287625	2.78603210464559	0	6.58864381984478	3.13503061131218	0	0
ENSMUSG00000035247	0	69.8975372701562	0	0.126827926029622	0	80.4370986710128	2.81228969270623	0	61.6452378233728	3.09304012040713	0	0	2.65589317850648	0	0.309286798761646	2.95583279155506	0	0.620824914349423	0	0	553.637044382911	0	0	0	0	1.56994119191572	0	4.27888363869185	0.193530826376426	537.097330354167	347.936103672784	11.2259611198247	0	0	0	0.166452289570175	0	0	0	0.153202589789669	0	578.073651036506	21.3820614977295	0	0	112.14516522689	254.235799857783	0.610235632264208	0
ENSMUSG00000021665	0	0	0	0	0	0	0	0	0	0	0	0	0	0	0	0	0	0	0	0	676.810425994675	0	0	0	0	0	0	0	0	0	114.19304084145	0	0	0	0	0	0	0	0	0	0	0	0	0	0	0	0	0	0
ENSMUSG00000021109	0	0	0	0	0	0	0	0	141.666966037452	0	0	0	0	0	2.36011230350546	0	0	0	6.96942995705182	0	0	0	0	0	0	0	0	8.51775562755755	320.096217809668	0	91.5530429004972	0	0	0	39.2924577595758	0	0	0	0	0	0	0	0	0	248.827009132466	0.329645500674109	186.655103670124	0.873112328212063	0
ENSMUSG00000037012	0	0	0	16.030480636451	0	0	25.9759812009225	661.041224191031	16.4381463970575	1439.393524655	0	0	0	261.800506839878	0	58.1161775977745	0.302105260874519	0	0	0	0	0	0	0	0	0	0	0	0	112.157500696808	0	0	0	0	0	0	0	0	0	0	0	0	0	0	0	0	0	0	0
ENSMUSG00000039377	0	0	0	0	0	0	0	0	0	0	0	0	0	0	0	0	0	0	0	0.752076598838493	0	0	0	0	0	0	0	0.735986932700137	0	0	0	0	0.610186281655591	0.722148943395187	0	0	0	0.769429678450333	0	0.606085047929981	0	0	0	0	0	0	0	0	0
ENSMUSG00000021670	109.12034389321	806.672866285273	0	95.8289452970829	0	0	0	0	101.974087609588	2.29066071413326	0	0	0.225375794017894	0	0	0	0.292069221699705	717.745434288757	0	8.51775611918417	63.274449774274	1235.87138449729	1.03874919124838	0.317006697006962	0.274873517353117	0	111.815121784089	263.70586439613	0.394146849108327	838.826784140243	0	0	0	0	0	0	130.595051519576	0	0	0	0	0	0.876783702502733	3.61397158885101	0	0	152.771753852853	0	0
ENSMUSG00000093930	0	0	0	0	0	0	0.60302064552258	0	180.536912891705	4155.7371439476	0	0	0	0	0	0	0	0	0	576.022748212649	0	0	0	0	0	0	0	0.518582812462391	0	0	0	0	0	0	0	0	0	0	0	0	0	0	0	0	0	0	0	0	0
ENSMUSG00000059325	0	0	0	0	0	0	0	0	0	0	0	67.961925749525	65.3693578071674	0	0	0	0	0	0	0	348.566626827622	0	0	0	0	0	0	0	0	0	0	0	0	0	0	0	0	0	0	0	0	0	0	0	0	0	0	0	0
ENSMUSG00000035273	0	0	0	0	0	0	0	0	0	0	0	0	0	0	0	0	0	0	0	0	0	0	0.491547981100854	0	0	0	0	0	0	0	0	0	0	0	0	0	0	0	0	0	0	0	0	0	0	0	0	0	0
ENSMUSG00000036854	0	0	0	0	0	0	0	0	0	0	0	0	0	0	0	0	0	0	0	0	0	0	0	0	0	0	0	0	0	0	0	0	0	0	0	0	0	0	0	0	0	0	0	0	0	0	0	0	0
ENSMUSG00000073489	0	0	0.803052154106435	0	0	0	0	0	0	0	0	0	0	0	0	0	0	0	0	0	0	0	0	0	0	0	0	0	0	0	0	0	0	0	0	0	0	0	0	0	0	0	0	0	0	0	0	0	0
ENSMUSG00000028037	0	0	0	0	0	0	0	0	0	0	0	0	0	0	0	0	0	0	0	0	0	0	0	0	0	0	0	0	0	0	0	0	0	0	0	0	0	0	0	0	0	0	0	0	0	0	0	0	0
ENSMUSG00000045932	0	0	0	0	0	0	0	0	0	0	0	0	0	0	0	0	0	0	0	0	0	0	0.80259562969689	0	0	0	0	353.49541050712	0	0	0	0	0	0	0	0	0	0	0	0	0	0	0	0	0	0	0	0	0
ENSMUSG00000025491	0	0	0	0	0	0	0	0	0	0	0	0	0	0	0	0	0	0	0	0	0	0	0	0	0	0	0	0	0	0	0	0	0	0	0	0	0	0	0	0	0	0	0	0	0	0	0	0	0
ENSMUSG00000060591	0	0	0	0	0	0	0	0	0	0	0	0	0	0	0	0	0	0	0	0	0	0	0	0	0	0	0	0	0	0	0	0	0	0	0	0	0	0	0	0	0	0	0	0	0	0	0	0	0
ENSMUSG00000025492	0	0	0	0	0	0	0	0	0	0	0	0	0	0	0	0	0	0	0	0	0	0	0	0	0	0	0	0	0	0	0	0	0	0	0	0	0	0	0	0	0	0	0	0	0	0	0	0	0
ENSMUSG00000055170	0	0	0	0	0	0	0	0	0	0	0	0	0	0	0	0	0	0	0	0	5416.02713932763	0	0	0	0	0	0	0	0	0	0	0	0	0	0	0	0	0	1.18073182179021	0	0	0	0	0	0	0	6.95749958367983	0	0
ENSMUSG00000020009	0	0	0	0	0	0	0	0	0	0	0	0	0	0	0	0	0	0	24.3575307151935	28.391603799902	0	0	0	0	0	0	0	0	0.825804833003953	0.908730659054816	0.556468954141383	0.360163055407911	0	0	2643.37376341741	0.710259485609097	0	0	0	0	0	0	0.6123371028369	0	0	0	0	0	1.60457868745107
ENSMUSG00000033581	0	0	0	0.2308104340426	0	0	0	0	0	0	0	0	85.3897545913516	0	0	0	0	0	0	0	0	0	0	0	0	0	0	0	0	0	0	0	0	0	0	0	0	0	0	0	0	0	0	0	0.339100735962893	0.314467961466981	0	0	0
ENSMUSG00000018341	0	0	0	0.381245253295181	0	0	0	0	0	0	0	0	0	0	0	0	0	0	0	0	0	0	0	0	0	0	0	0	0	0	0	0	0	0	0	0	0	0	0	0	0	0	0	0	0.560115691957386	0	0	338.441403957489	0
ENSMUSG00000026070	0	0	0	0	0	0	0	0	0	0	0	0	0	0	0	0	0	0	0	0	0	0	0	0	0	0	0	0	0	0	0	0	0	0	0	0	0	0	0	0	0	0	0	0	0	0	0	0	0
ENSMUSG00000026068	0	0	0	0	0	0	0	0	0	0	0	0	0	0	0	0	0	0	0	0	0	0	0	0	0	0	0	0	0	0	0	0	0	0	0	0	0	0	0	0	0	0	0	0	0	0	0	0	0
ENSMUSG00000031750	0	0	0	0	0	0	0	0	0	0	0	0	0	0	0	0	0	0	0	0	0	0	0	0	0	0	0	0	0	0	0	0	0	0	0	0	0	0	0	0	0	0	0	0	0	0	0	0	0
ENSMUSG00000030536	0	10.7381161076762	0	155.47170031911	0	0	0	0.115887341328976	18.7934095525212	0	0	0	182.409226519945	0	0	197.157380993729	0	244.302154255777	0	597.616887261794	589.377323905911	0	312.302294555924	0	0.826413449033525	0	7.4992816242504	54.2228046447122	180.832742624435	0	0	0	0.188884950348069	604.014051071143	108.411278175779	32.0030821139023	193.134945518615	0	0.193659914241171	232.6430977835	0	0.379922488628141	179.077024657449	163.63423948011	144.214073341021	0	0.190191194399184	15.88030639445	0.115126721969584
ENSMUSG00000069874	0	0	0	0	0	0	0	0	0	0	0	0	0	0	0	0	6.33167354534878	0	0	0	0	0	0	0	0	0	0	0	0	36.504260526504	0	0	0	1.89631734069653	0	0	0	0	0	0	0.364344506979658	0	0	0	0	0	0	0	0
ENSMUSG00000022817	0	0	0	0	0	0	0	0	0	0	0	0	0	0	0	0	0	0	0	0	0	0	0	0	0	0	0	0	0	0	0	0	0	0	0	0	0	0	0	0	0	0	0	0	0	0	0	0	0
ENSMUSG00000025780	0	0	0	0	0	0	0	0	0	0	0	0	0	0	0	0	0	0	0	0	0	0	0	0	0	0	0	0	0	0	0	0	0	0	0	0	0	0	0	0	0	0	0	0	0	0	0	0	0
ENSMUSG00000018470	0	0	0	0	0	0	0	0	0	0	0	0	0	0	0	0	0	0	0	0	0	0	0	0	0	0	0	0	0	0	0	0	0	0	0	0	0	0	0	0	0	0	0	0	0	0	0	0	0
ENSMUSG00000030247	0	0	0	0	0	0	0	0	0	0	0	0	0	0	0	0	0	0	0	0	0	0	0	0	0	0	0	0	0	0	0	0	0	0	0	0	0	0	0	0	0	0	0	0	0	0	0	0	0
ENSMUSG00000032489	0	0	0	0	0	0	0	0	0	0	0	0	0	0	0	0	0	0	0	0	0	0	0	0	0	0	0	0	0	0	0	0	0	0	0	0	0	0	0	0	0	0	0	0	0	0	0	0	0
ENSMUSG00000055652	0	0	0	0	0	0	0	0	0	0	0	0	0	0	0	0	0	0	0	0	0	0	0	0	0	0	0	0	0	0	0	0	0	0	0	0	0	0	0	0	0	0	0	0	0	0	0	0	0
ENSMUSG00000030167	0	0	0	0	0	0	0	0	0	0	0	0	0	0	0	0	0	0	0	0	0	0	0	0	0	0	0	0	0	0	0	0	0	0	0	0	0	0	0	0	0	0	0	0	0	0	0	0	0
ENSMUSG00000004880	0	0.635811211621591	0	709.40948626055	0	0	299.764262981717	0	212.88811477924	0	0.21022236560876	0	696.219846709051	112.719989915375	0	0	0.363955591670288	0	0	1.44739269965144	0	155.326543587629	2444.28566556535	0	0	0	31.6185396527317	0	80.0586506873018	0	0.661933219457392	0	0	0	0.502614568096301	0	0	0	532.973898682128	1276.07204393228	0	733.802258922868	0	1504.60954440169	270.019298282959	0	617.234644141906	0.387175691211282	0
ENSMUSG00000032258	0	0	0	0	0	0	0	0	0	0	0.179447024104977	0.210895836023439	0	0	0	0	0	0	0	0	0	0.304799157979481	0	0	0	0	0	0	0	0	0	8.04548856080441	0	0	0	0	0	0	0	0.663779682300239	0	0	0	0	0	0	0	0	0
ENSMUSG00000032193	0	0	0	0	0	0	0	0	0	0	0	0	0	0	0	0.391936513168458	0	0.411599656302288	0	411.765174565394	0	0	0	0	0	0	0	0	0	0	0	0	0	0	0	0	0	0	0	0	0	0	0	0	0	0	0.308898035661795	0	0
ENSMUSG00000024781	0	0	0.609389189357291	156.682425273572	0	0	0	0	0	0	2595.52562482871	0	0	0	0	0	0	0	0	0	0	0	2.58025439052099	0	0	0	0	0	0	0	0	0	0	0	0	0	0	0	0.960015701516187	0	0	0	0	0	0	0	0	0	0
ENSMUSG00000023845	0	0	0	0	0	0.366269390080736	0	0	53.6138663640451	0	0	0	0	121.828397040736	0	0	0	0	0	22.4859435372473	0	0	0	0	0	0	0	0.323601280195119	0	0	0	0	0	0.317516945194796	0	0.289532529165492	0.90436955660358	0	174.395070033409	0	0	0.179878375719905	0	308.662889030413	0	0	0	14.5951261092491	0
ENSMUSG00000022305	0	0	0	0	0	0	0	0	0	0	0	0	0	0	0	0	0	0	0	0	0	0	0	0	0	0	0	0	0	0	0	0	0	0	0	0	0	0	0	0	0	0	0	0	0	0	0	0	0
ENSMUSG00000015980	0	0	0	0	0	0	0	0	0	0	0	0	0	0	0	0	0	0	0	0	0	0	0	0	0	0	0	0	0	0	0	0	0	0	0	0	0	0	0	0	0	0	0	0	0	0	0	0	0
ENSMUSG00000054720	845.405957519082	0	0	0	0	0	0.279467566940152	0.366749546232771	0	0	0	0	0	0	0	0.254567709456176	0	0	0	0	0	0	0	0	0	0	0	0	0	0	0	0	0	0.943265649687062	0	0	0	0	0	0	0	0	0	0	395.253795677996	0	1.80569853730681	0	0
ENSMUSG00000001247	0	0	0	0	0	0	0	0	0	0	0	0	0	0	0	0	0	0	0	0	0	0	0	0	0	0	0	0	0	0	0	0	0	0	0	0	0	0	0	0	0	0	0	0	0	0	0	0	0
ENSMUSG00000033105	0	0	0	0	0	0	0	0	0	0	0	0	0	0	0	0	0	0	0	0	1.49233253399358	0	0	0	0	0	0	0	0	0	0	0	0	0	0.255260916949366	0	0	0	0	0	0	0	0	81.651619968502	0	0	0	0	0
ENSMUSG00000079018	0	0	8.39571463202691	416.34989162992	5150.85378140104	0	0	0	1.35967498620673	0	19.9182033252485	3.05334110623262	0	2.23244625752664	0	0	1.49931125988537	0	0	0	90.7864478916741	0	0	0	0	0	0	0	0	164.760669654709	68.1706746604757	0	199.954221985868	20.9925849461677	0	0	0	0	0	0	148.134361207843	0	0	0	0	63.2292193520385	43.8395115878852	0	70.7652707449419
ENSMUSG00000022584	0	0	0	287.179213411797	5.08162886963785	0	0	0	0	0	0	0	0	0	0	0	0	0	0	0	0	0	0	0	0	0	0	0	0	0	2.95292068127287	0	0	0	0	0	0	0	0	0	1.58828572766258	0	0	0	0	0	0	0	1.0643436519776
ENSMUSG00000032184	0	0	0	0	0	0	0	0	0	0	0	0	0	0	0	0	0	0	0	0	0	0	0	0	0	0	0	0	0	0	0	0	0	0	0	0	0	0	0	0	0	0	0	0	0	0	0	0	0
ENSMUSG00000003746	0	0	0	0	0	0	0	32.8900192984627	0	1016.77628261013	0	0.341771202905144	9.51833006192635	748.907014146466	1.08581715248927	0	0	0.726512677329827	0	3.00332575562657	0	0	0	0	0	0	137.147004990111	0	0	0	0	0	0	0	677.550576884129	0.584366199301291	0	0	0	0	0	0	0	0.311488591364739	0	0	0	0	0
ENSMUSG00000058444	0	0	0	0	0	0	0	0	0	0	0	0	0	0	0	0	7.83615776712719	0	0	0	0	0	0	0	0	0	0	0	0	0	0	0	0	0	0	0	0	0	0	0	0	0	0	0	0	0	0	0	0
ENSMUSG00000071369	0	0	0	0	0	0	0	78.7093426155024	0	0.464962094497232	0	0	0	0	0	20.8541867586499	0	0	0	0	0	0	0	0.257386171423084	0	0	0	0.307629033521268	0	0	0	0	0	0	0	0	0	0	0	0	0	0	0	0	0	0	0	0	0
ENSMUSG00000024235	0	0	480.645453184044	0	0	0	0	0	0	0	0	0	0	0	0	0	0	0	0	0	0	0	0	0	0	0	0	0	0	0	0	0	83.7218415601623	0	0	0	0	0	0	0	4649.6288590359	0.371739076427933	0	0.637886887940395	0	0	0	0	0
ENSMUSG00000055407	0	0	0	0	0	0	0	0	0	0	0	0	0	0	0	0	0	0	0	0	0	0	0	0	0	0	0	0	0	0	0	0	0	0	0	0	0	0	0	0	0	0	0	0	0	0	0	0	0
ENSMUSG00000063065	0	0	0	2.5399405986199	0	0	0	0	0	0	0	0	0	0	0	0	0	0	0	0	0	0	0	0	0	0	0	0	0	0	0	1.26777395503585	0	0	0	0	0	0	0	0	0	0	0.718475533995295	0	0	0	0	0	0
ENSMUSG00000027763	0.521286783399681	824.205833798901	0.324243100932222	448.791117062596	0	0.680158318999388	458.741904261204	168.117641455901	348.671349688698	26.3395193674866	3.21075105495357	0.786135016001348	404.098192825175	0.68973787598135	1747.05304210819	1.59127629136764	330.976453638761	5.01332807178942	0.368767776849382	1853.23642484625	1142.85856475101	716.013643487512	0.549159518670739	169.939450314861	192.038313958302	19.0165457278823	228.497299634256	400.21544909396	106.896439802525	0.687899337607086	0.210620507373943	235.287940472244	4.73298972089916	15.3302643797169	601.645040715778	0.537658793407316	880.007980117523	1898.98126555571	433.672641310667	0.247430419208691	0.226572659358318	907.899545518253	0	8.88434682259206	34.9086584158846	63.908455922446	483.595264372252	461.243649893843	0
ENSMUSG00000037161	0	0	0	0	0	0	0	0	0	0	0	0	0	0	0	0	0	0	0	0	0	0	0	0	0	0	0	0	0	0	0	0	0	0	0	0	0	0	0	0	0	0	0	0	0	0	0	0	0
ENSMUSG00000049670	0	0	0	0	0	0	0	0	0	0	0	0	0	0	0	0	0	0	0	0	0	0	0	0	0	0	0	0	0	0	0	0	0	0	0	0	0	0	0	0	0	0	0	0	0	0	0	0	0
ENSMUSG00000001156	0	0	0	0	0	0	0	0	0	0	0	0	0	0	0	0	0	0	0	0	0	0	0	0	0	0	0	0	0	0	0	0	0	0	0	0	0	0	0	0	0	0	0	0	0	0	0	0	0
ENSMUSG00000068566	0	0	0	0	0	0	0	0	0	0	0	0	0	0	0	0	0	0	0	0	0	0	0	0	0	0	0	0	0	0	0	0	0	0	0	0	0	0	0	0	0	0	0	0	0	0	0	0	0
ENSMUSG00000032508	0	0	0	36.2701037475827	0	0	0	0	0	0	0	0	0	0	0	0	0	0	0	0	0	0	0	0	0	0	0	611.153009150145	42.5736323996179	0	0	0	0	0	0	0	0	0	0	0	0	0	0	0	10.2475193927273	0	480.584518978256	0	0
ENSMUSG00000005474	0	0	0	0	0	0	0	0	0	0	0	0	0	0	0	0	0	0	0	0	0	0	0	0	0	0	0	0	0	0	0	0	0	0	0	0	0	0	0	0	0	0	0	0	0	0	0	0	0
ENSMUSG00000026107	1222.96312548769	296.192023417867	0	0.404163107984071	0.476777060376206	0	0	1270.17558262582	0	0	0	0	0	0	0	0.627957687824003	0	0	0	0	0	0	0	498.503680136876	0	0	0	0	0	0	0	0	0	0	0	0	0	0	0	0	0	0.329543799365215	0	0	0	0	0	0	0
ENSMUSG00000026932	0	0	0	0	0	0	0	0	0	0	0	0	0	0	0	0	0	0	0	0	0	0	0	0	0	0	0	0	0	0	0	0	0	0	0	0	0	0	0	0	0	0	0	0	0	0	0	0	0
ENSMUSG00000049001	0	0	0	0	0	0	0	0	0	0	0	0	0	0	0	0	0	0	0	0	0	0	0	0	0	0	0	0	0	0	0	0	0	0	0	0	0	0	0	0	0	0	0	0	0	0	0	0	0
ENSMUSG00000021785	0.441259140074366	0	0	2.42743109394802	0	0	0	0	0	0	0	0	0	275.577067391481	0.42282958592839	0	0	439.645752179097	0	0	0	0	1042.66498575726	0	2.95222163662025	0	0	0	0	0	0	0	0	0	0	0	0	0	0	0	0	0	0	0	0	0	0	0	0
ENSMUSG00000021806	0	0	0	0	0	0	0	0	0	0	0	0	0	0	0	0	0	0	0	0	0	0	0	0	0	0	0	0	0	0	0	0	0	0	0	0	0	0	0	0	0	0	0	0	0	0	0	0	0
ENSMUSG00000069830	0	0	0	0	0	0	0	0	0	0	0	0	0	0	0	0	0	0	0	0	0	0	0	0	0	0	0	0	0	0	0	0	0	0	0	0	0	0	0	0	0	0	0	0	0	0	0	0	0
ENSMUSG00000031311	0	0	0	481.369304316897	0	0	0	1289.20854073578	532.038380843936	0	525.6382962448	745.487969436295	0	0.751119701010135	2.7198405839578	0	1113.83025905339	2337.38496296951	546.156304635946	0	0.678791899406914	0	0.598030857568838	0	2760.68444675334	0	1241.93142381517	1861.1196306686	74.8832860278994	19.47705618658	149.545492800075	2739.51997262664	0.542546584547789	0.642098084720623	0	0	11.582778400013	260.656466690576	0	1.07779995252498	0.493472068391652	0.727517458707907	3384.07024349259	0	1.3108718536208	1745.67081630361	308.112407402477	0	0
ENSMUSG00000072919	0	0	0	0	0	0	0	0	0	0	0	0	0	0	0	0	0	0	0	0	0	0	0	0	0	0	0	0	0	0	0	0	0	0	0	0	0	0	0	0	0	0	0	0	0	0	0	0	0
ENSMUSG00000045991	0.217251493865876	0.674513589504301	0	0	0.402815901633852	0.283462799314108	0.291219022626709	0.0636951934304232	0	0.757052331020962	0.223018782665384	0	0.0744856142004019	0	0	0.397908209985723	0.0965274707611616	0.139290316133069	0.153687668595082	0.127958062002695	0.129887582812795	0	0.228867735766878	0	0.090844373312984	0.150958783025986	0.142132150357238	0	0	0.430033419655786	0.0877782083162746	0.227250540898202	0.311450672106528	0.491464722699002	0	0.112037346598433	0.233302894055476	0.0654552545936911	0.319324066524934	0.721833757135819	0.2832792828186	0.139211272627505	0.0965909299567953	0.119440020021403	0.125418391551889	0.116307815758047	0	0.205371705055084	0.12655426797732
ENSMUSG00000020189	0	0	0	4.31491586594403	0	0	0	0	0	0	0	0	1.39441818865937	0	0	0	0	0	0	0	0	0	0	0	0	0	0	19.9257759757729	0	0	0	0	0	0	0	28.1053015245049	0	10.9057404829682	0	16.2158257957911	0	0	0	0	0	0	0	0	0
ENSMUSG00000027071	0	0	0	0	0	0	0	0	0	0	0	0	0	0	0	0	0	0	0	0	0	0	0	0	0	0	0	0	0	0	0	0	0	0	0	0	0	0	0	0	0	0	0	0	0	0	0	0	0
ENSMUSG00000036381	0	0	0	0	0	0	0	0	0	0	0	0	0	0	0	0	0	0	0	0	0	0	0	0	0	0	0	0	0	0	0	0	0	0	0	0	0	0	0	0	0	0	0	0	0	0	0	0	0
ENSMUSG00000018906	0	0	0	0	0	0	0	0	0	0	0	0	0	0	0	0	0	0	0	0	0	0	0	0	0	0	0	0	0	0	0	0	0	0	0	0	0	0	0	0	0	0	0	0	0	0	0	0	0
ENSMUSG00000028927	0	0	0	0	0	0	0	0	0	0	0	0	0	0	0	0	0	781.688530258491	0	0	0	0	0	0	0	0	0	0	0	0	0	0	0	0.344586362181449	0	0	0	0	0	0	0	0	0	0	0	0	0	0	0
ENSMUSG00000074923	0	0	0	0	0	0	0	0	0	0	0	0	0	0	0	0	0	0	0	0	0	0	0	0	0	0	0	0	2.3723869516722	0	0	0	0	0	0	0	0	0	0	0	0	0	0	0	0	0	0	0	0
ENSMUSG00000035863	0	0	0	0	0	0	0	0	0	0.955882087895102	0	0	0	0	0	0	0	0	0	0	0	0	0	0	0	0	0	0	0	0	0	0	0	0	0	0	0	0	0	0	0	0	0	0	0	0	0	0	0
ENSMUSG00000025791	0	0	0	0	0	0	0	0	400.435331133965	0	0	0	0	0	0	0	0	0	0	0	0	0	0	0	0	0	0	0	0	0	0	131.149029831295	0	0	0	0	0	0	0	0	0	0	0	0	0	0	752.231728670374	0	0
ENSMUSG00000091649	0	0	0	71.7429481209489	0	0	0	0	0	0	0	0	0	0	0	0	1354.63739212367	0	0	0	4874.76474537788	0	0	0	0	0	0	0	0	47.8572101511517	0	0	0	0	0	0	0	0	0	4615.66022523588	95.6631458738679	0	0	4470.28553193845	0	0	0	0	0
ENSMUSG00000039361	0	0	0	191.134485392072	0	0	0	0	0	0	0	0.210188470976882	0	0	83.4718684247709	0	0	0	139.515080769989	0	3.33313818165887	0	114.89327572343	0	0	0	0	15.2635296699221	0	0	0	0.364477418793248	0	0	0.427595671133197	0	0	0.629885292588593	0	0	5.75496726046211	68.9919760811912	69.7131268011727	0	0	0	0	0	0
ENSMUSG00000025017	0	0	0	0	0	0	0	0	0	0	0	0	0	0	0	0	0	0	0	0	0	0	0	0	0	0	0	0	0	0	0	0	0	0	0	0	0	0	0	0	0	0	0	0	0	0	0	0	0
ENSMUSG00000031155	0	0	0	0	0	0	0	0	0	0	18.2518244566432	0	0	0	0	0	0	0	0	0	0	0	0	0	0	0	0	0	0	0	187.352348437062	0	0	0	0	0	0.763738984965468	0.428547874696787	0	0	0	0.455721205185736	0	0	0	0	0	0	0
ENSMUSG00000029322	0	0	0	0	0	0	0	0	0	0	0	0	0	0	0	0	0	0	0	0	0	0	0	0	0	0	0	0	0	0	0	0	0	0	0	0	0	0	0	0	0	0	0	0	0	0	2.28695588167254	0	0
ENSMUSG00000038910	0	0	0	0	0	0	0	0	0	0.625689732101214	0	0	0	0	0	0	0	0	0	0	8.15857582205673	0	632.534137149817	0	0	0	0	0	0	0	0	0	0	0	0	0	0	0	0.351887236765625	0	0	0	0	2813.7713536796	0	0	0	0	0
ENSMUSG00000020828	0	0	0	0	0	0	0	0	0	0	0	0	0	0	0	0	0	0.509690637525462	0	0	0	0	0	0	0	0	0	0	0	0	0	0	0	0	0	0	0	0	0	0	0	0	0	0	0	0	0	0	0
ENSMUSG00000036986	0	0	0	1.02028410567191	2257.03855748852	0	0	0.190317997063141	0	1.13101692256635	0	0	0	0	0	0.792619656847258	0	0	0	0	0	0	0	0	0	0	0	0.748305392854681	0	0	0	0	0	0	0	0	0	0	0	0	0	0	0	0	0	0	0	0	0
ENSMUSG00000019907	0	0	0	0	0	0	1732.43808958298	0.751820403914137	573.793232527651	0	0	0	0	0	0	1.04370516671542	0	0	0	0	108.851252500073	0	0	0	441.419163427892	0	4.47371698179972	1.97070612129405	0	0	0.345360690904085	0.447055170744348	0	0	152.621874937173	0	10.5561161204381	9.78620491997865	0	0.405718994764766	0.371517907499093	8.21583777200849	52.8247365870182	0	0.493454847043269	355.10502141145	0	0	0
ENSMUSG00000046794	0	0	0	0	0	0	0	0	0	0	0	0	0	0	0	0	0	0	0	0	0	0	0	0	0	0	0	0	0	0	0	0	0	0	0	0	0	0	0	0	0	0	0	0	0	0	0	0	0
ENSMUSG00000056671	0	0	0	0	0	0	0	0	0	0	0	0	0	0	0	0	0	0	0	0	0	0	0	0	0	0	0	0	0	0	0	0	0	0	0	0	0	0	0	0	0	0	0	0	0	0	0	0	0
ENSMUSG00000079037	0	0	0	0	0	0	0	0	0	0	0	0	0	0	0	1.62624939667242	0	0	0	0	0	0	0	0	0	0	0	0	0	0	0	0	0	0	0	0	0	0	0	0	0	0	0	0	0	0	0	0	0
ENSMUSG00000006179	0	0	0	2.65560703851987	0	0	0	0	0	0	0	0	0	0	0	0	0	0	0	0	0	0	0	0	0	0	0	0	0	0	0	0	0	0	0	0	0	0	0	0	0	0	0	0	0	0	0	0	0
ENSMUSG00000020323	0	0	0	0	0	0	0	0	0	0	0	0	0	0	0	0	0	0	0	0	0	0	0	0	0	0	0	0	0	0	0	0	0	0	0	0	0	0	0	0	0	0	0	0	0	0	0	0	0
ENSMUSG00000013663	1.57857104813869	0	1068.72121474703	12.2678028189492	0	0	66.3021636091184	0	300.359944040543	0	0.180052971605573	0	93.9317222553414	0	0	0	0	0	541.728402953579	0	0	0	0	0	0.293370794570078	0	0	0	0	0	0	45.3169561351453	0	0	0	0	0.376711583274091	167.835513888426	0.17186967063444	0.499515824596417	0	6.63109527396104	0.779821491311826	39.3431277527232	0	0	0	0	0
ENSMUSG00000040016	0	0	0	0	0	0	0	0	0	0	0	0	0	0	0	0	0	0	0	0	0	0	0	0	0	0	0	0	0	0	0	0	0	0	0	0	0	0	0	0	0	0	0	0	0	0	0	0	0
ENSMUSG00000021069	0	0	0	0	0	0	0	0	0	0	0	0	0	0	0	0	0	0	0	0	0	0	0	0	0	0	0	0	0	0	0	0	0	0	0	0	0	0	0	0	0	0	0	0	0	0	0	0	0
ENSMUSG00000032604	0	0	0	0	0.439766968931478	0	0	0	226.303843496817	889.312039970864	0	0	0	0.627647969337236	0	0	0	175.181968786442	0	0	0	0	0	886.21517500114	0	0	0	0	0	0	5.74981619934736	0	4.98696929084338	0	0.582121438783419	0	0	0.285838357389083	0	0	0	7.90303211993658	0	1016.04937047413	0	1.01581561982028	613.530739543493	0	0
ENSMUSG00000056515	0	0	0	0	0	0	0	0	0	0	0	0	0	0	0	0	0	0	0	0	0	0	0	0	0	0	0	0	0	0	0	0	0	0	0	0	0	0	0	0	0	0	0	0	0	0	0	0	0
ENSMUSG00000042129	0	0	0	0	0	0	0	0	0	0	0	0	0	0	0	0	0	0	0	0	0	0	0	0	0	0	0	0	0	0	0	0	0	0	0	0	0	0	0	0	0	0	0	0	0	0	0	0	0
ENSMUSG00000066441	0	0	0	0	0	0	0	0	0	0	0	0	0	0	0	0	0	0	0	0	0	0	0	15.4810444001254	0	0	0	0	0	0	0	0	0	0	0	0	0	0	0	0	0	0	0	0	0	0	0	0	0
ENSMUSG00000047881	0	0	0	0	0	0	0	0	0	0	0	0	0	0	0	0	0	0	0	0	0	0	0	0	0	0	0	0	0	0	0	0	0	0	0	0	0	0	0	0	0	0	0	0	0	0	0	0	0
ENSMUSG00000029048	0	0	1384.80397915612	0	0	0	0	0	0	1.40545946478642	1.2420958740045	0	0	30.9521306409601	0	0	0.716808821975148	0	2376.14075075669	267.959511252054	0	839.683643732892	2.54934285705718	0	0.674606386182775	0	0	25.1068287757374	5.80399270317587	0	0	293.212279118108	158.813586256215	0	0	0	0.866248599142752	650.844903287771	0	126.350075965303	0	0	17.932001680415	0	0	1.72739361639988	1240.48140062927	0	0
ENSMUSG00000049191	0	0	0	0	0	0	0	0	0	0	0	0	0	0	0	0	0	0	0	0	0	0	0	0	0	0	0	0	0	0	0	0	0	0	0	0	0	0	0	0	0	0	0	0	0	0	0	0	0
ENSMUSG00000097415	0	0	0	0	0	0	0	0	0	0	0	1.33738822844132	0	0	0	0	0	0	0	0	0	0	0	0	0	0	0	0	21.269509845175	0	0	0	0	0	0	0	0	0	0	0	0	0	0	0	0	0	36.270562489209	0	0
ENSMUSG00000061815	0	0	0	0	0	0	0	0	0	0	0	0	0	0	0	0	0	0	0	0	0	0	0	0	0	0	0	0	0	0	0	0	0	0	0	0	0	0	0	0	0	0	0	0	0	0	0	0	0
ENSMUSG00000031604	0	0	0.609389189357291	0	0	0	0	0	0	0	0	0	814.894044315188	0	0	0	0	0	0	879.408309209441	0	0	0	5.19713741219733	0.409671712457913	0	1.2819180607161	0	0	0	0	0	0	0	0	0	0	0	0	0	0	0	0	0	0	0	0	0	0
ENSMUSG00000037071	0	0	0	0	0	0	0	0	0.242357286623284	0	0	0	0	0	0	0	0	0	0	0	0	0	0	0	0	0	0	0	0	0	0	0	0	0	0	0	0	0	0	0	0	0	0	0	0	0	0	0	0
ENSMUSG00000025203	0	0	0	72.1039436395305	0	0	0	0	74.3674645124023	0	0	0	0	0	0	0	0	0	0	0	0	0	0	0	0	0	0	15.9879090592201	271.546073060956	0	0	0	0	0	0	0	0	0	0	0	0	0	0	0	0	0	0	0	0
ENSMUSG00000026307	0	0	0	0	0	0	0	0	0	0	0	0	0	0	0	0	0	0	0	0	0	0	567.316865989501	0	0	0	0	3.64315130962823	0	0	0	0	0	0	0	0	0	0	0.619358239417983	0	0	0	0	0	0	0	0	0	0
ENSMUSG00000025743	0	0	0	0	0	0	0	0	0	0	0	0	0	0	0	0	0	0	0	0	0	0	0	0	0	0	0	0	0	0	0	0	0	0	0	0	0	0	0	0	0	0	0	0	0	0	0	0	0
ENSMUSG00000034684	0	0	0	0	0	0	0	0	0	0	0	0	0	0	0	0	0	0	0	0	0	0	0	0	0	0	0	0	0	0	0	0	0	0	0	0	0	0	0	0	0	0	0	0	0	0	0	0	0
ENSMUSG00000050379	1554.91826833358	1615.65765206375	0.387176653798801	522.446159510688	0	0	0	0	58.4389647506264	0	16.7734774511136	0	0	0.411805836505022	0	0	0	0	0	1211.68987300862	97.1315910291491	0	1711.82999209801	0	0	0	0	0	0	0.821416285865085	0	3.74390767804295	634.172752700959	0	0	0	0	0	0.304973958677676	0.295455112173015	0	0	0	20.1908331384395	0.359346639094424	1.33297269007874	0.299511448659018	110.035944560182	0
ENSMUSG00000060147	0	0	0	0	0	0	0	0	0	0	0	0	0	0	0	0	0	0	0	0	0	0	0	0	1463.35334023823	0	0	0	0	0	0	0	0	0	0	0	0	0	0	0	0.577031236521868	0	0	0	0	0	0	0	0
ENSMUSG00000026249	0	0	0	0	0	0	0	0	0	0	5.15939262394267	0	0	0	0	0	0	0	0	0	0	0	0	0	259.550654539113	0	0	0	0	0	0	0	0.600433844324595	0	0	0	0	0	0	0	0	0	0	0	0	0	0	0	0
ENSMUSG00000038179	2525.69227926277	0	0	0	0	0	0	0	6.4992966993172	0	0	0	0	0	0	0	0	0	0	0	3.2145376086516	0	0	0	0	0	0	601.21289675053	14.5072996910713	0	0	0	34.685875637254	0	0	0	1.44348079875636	0	0	0	0	0	0	0	139.67690943063	0	258.709242067208	0	0
ENSMUSG00000040010	63.3423538940569	0	0	0	0	183.119994219417	0	0	2.33540531362693	0	0	0	1.13553986738307	0	0	232.030097522153	0	0	0	0	0	0	6.1059410188668	0	0	0	14.0843129488925	219.057617080879	312.77622505031	0.546324836869847	0	0	0	0	0	0.427004848735102	0	0	0	0	922.024957381194	0.265286041732089	0	0.455218453762189	0	7.97905386089406	0	0	0
ENSMUSG00000041308	0	0	0	0	0	0	0	0	0	0	550.21224555778	0	0	0	0	0	0	0	0	0	0	0	0	0	0	0	0	0	0	0	0	0	0	0	0	0	0	0	0	0	0	0	0	0	0.379657889325852	0	0	0	0
ENSMUSG00000002365	0	0	0	0	0	0	0	0	0	0	0	0	0	0	0	0	0	0	0.853473328419556	0	0	0	0	0	0	0	0	0	0	0	0	0	0	0	0	0	0	0	0	0	0	0	0	0	0	0	33.0892447018933	0	0
ENSMUSG00000027227	0.618363148675642	0	0	0	0.573267655928533	1.613640909871	0.828897001264669	0	0	0	0	0	0	0	0	0	0	0	0	0	0	0	0	0	0	0	0	0	0	0	0	0.32341172322343	0.590988243882413	0	0	0.637784027893883	0	0	0	0	0	0	0	0	0	0	0	0	0
ENSMUSG00000070031	0	0	0	0	0	0	0	991.128332666687	0	0	0	0	0.412613938158536	0	0	0	0	0	0	0	0	0	0	0	0	0	0	0	0	0	0	0	0	0	0	0	0	0	0	0	0	0	0	0	0.694756658869774	0	0	0	0
ENSMUSG00000067889	0	0	0	0	0	0	0	0	0	0	0	0	0.120868729672668	0	0	0	0	0	0	0	0	0	0	0	0	0	0	0	0	0	0	0	0	0	0	0	0	0	0	0	0	0	0	0	0	0	0	0	0
ENSMUSG00000021427	0.781426029274183	4.85227941643729	345.290680172619	28.7401402358344	0	0.611747811092293	456.909831737738	197.487234701275	78.7153340660731	986.822838598317	0	359.094918972624	15.3247547882735	697.702547392585	300.713711687267	0	0.138878820763077	0	193.478258163239	0.184099558580925	0.186875655091394	0	0.823208175957105	1391.75086375283	0.130702268889699	137.591022668147	673.802842782444	221.778186593866	332.664641947692	0.41247349063481	0.37887247941541	972.940901791856	56.6098913069777	0.176773618424053	0.383577118269926	0	782.76926605657	0.0941736947942112	0	0.148362533761498	0	0	13.6190720177058	0	29.7735256114937	0	123.327524141258	0	0
ENSMUSG00000027067	1205.88535065019	0	2.64224388930529	258.723412564787	0	0	0	0	1483.98472382847	0	897.216776177771	147.342194893922	125.980872373529	0	0	0.648362300535334	0	0	0	0	6.98419616980126	138.415985637531	0	0	1645.73368190932	0	0	228.318247825378	257.25312966446	1.40141595613273	6.86535191615393	959.231378027123	0	0	3.25809479976262	0	1.71067494441882	220.454946399104	0	0	0	7.14528921383768	0	106.845704394371	0.613080264508304	2750.05320724987	0	1134.42336168319	0
ENSMUSG00000032038	0	0	0	0	1181.52921959126	0	0	0	0	0	0	0	0.491516948511179	9.48432071950698	0	0	0	0	0	0	0	0	0	0	25.1775471661295	0	0	0	0	0	0	0	0	0	0	0	0	0	0	0	0	0	0	0	0	0	0	0	0
ENSMUSG00000024378	0	0	0	170.874167405682	0	0	0	0	0	0	0	0	0	0	0	0	0	0	0	0	0	0	0	0.275211817589917	0	0	0	0.328934320716286	0	0	0	0	0	0	0	0	0	0	0	0	0	0	0	393.75592450923	0	0	0	0	0
ENSMUSG00000020961	0	0	0	0	0	0	0	0	0	0	0	0	0	0	0	0	0	0	0	0	0	0	0	0	0	0	0	0	0	0	0.269370256966904	0	0	0	0	0	0	0	0	0	0	0	0	0	0	0	0	0	0
ENSMUSG00000067629	0	0	0	0	0	0	0	0	0	0	0	0	0	0	0	0	0	0	0	0	0	0	0	0	0	0	0	0	0	0	0	0	0	0	0	0	0	0	0	0	0	0	0	0	0	0	0	0	0
ENSMUSG00000041831	0	0	0	0	0	0	0	0	0	0	0	0	0	0	0	0	0	0	0	0	0	0	0	0	0	0	0	0	0	0	0	0	0	0	0	0	0	0	0	0	0	0	0	0	0	0	0	0	0
ENSMUSG00000026547	0	5627.33131531341	1.14077963631891	1282.78210560816	27.2045503504446	0	11.0631095351643	0	3.69495535343695	0	0	4.97852465366806	4.40164894054494	3803.84350123094	1994.68924057336	0	0	0	0	16.2033148690488	3089.96515562326	0	0	0	0	0	15.5984209928939	782.262227106731	530.047986835243	0	0	0.959223673419304	0	0	0	0	726.76072730122	2.76286382016056	0	0.870530730885559	0	0	0	2.01662349062619	2146.14931511833	1396.21871428269	1374.02501157103	39.0092935542918	3.20511051818726
ENSMUSG00000037321	0	0	0	0	0	0	0	0	0	0	0	0	0	1956.84331793663	0	0	0	0	0	0	0	0	0	0	0	0	0	0.428682749345669	0	0	3.60602126662214	0	0	0	530.278545891634	0	0	0	0	0	0	0	0	0	251.17558272197	0	0	0	0
ENSMUSG00000038517	0	0	0	0	0	0	0	0	0	0	0	0	0	0	0	0	0	0	0	0	0	0	0	0	2.55069119233457	0	0	0	0	0	0	0	0	0	0	0	0	0	0	0	0	0	0	0	0	0	0	0	0
ENSMUSG00000001444	0	0	0	0	0	0	0	0	0	0	0	0	0	0	0	0	0	0	0	0	0	0	0	0	0	0	0	0	0	0	0	0	0	0	0	0	0	0	0	0	0.508149292290761	0	0	0	0	1.25180493985892	30.9400864055859	0	0
ENSMUSG00000078922	0	7.19797751052584	3.20452799008466	0	0	1070.15430475848	0	0	0	0	0	0	0	0	0	0	0	0.660629841553548	0	0	0	0.898309951962198	0	0	0	0	0	0	0	4.07914803809516	0	0	0	0.582733012063137	241.511730272903	0	0	1.55221467190034	181.739848106369	0.489076067723874	402.615522443589	0	42.1464925361746	0	0	0	6.94106907338658	0	0
ENSMUSG00000078921	0	2122.78176090433	1.28774128341765	0.81350410631954	0	4.05190400713514	0	0	0	0	0.265658227856479	0	0	0	0	0	0	0	0	0	0	0	0	0	0	0	0	0	0	0.683003256912374	125.054614559727	0	0	0	0	0	0	688.629157114194	2.02867374932495	0	291.99813525032	0.331654756087128	0	0	0	0	0	0	0
ENSMUSG00000049109	0	0	0	32.3864916943269	0	0	0	0.839054451829926	0	0	0	0	0	0	0	0	0	0	0	263.962903454674	0	0	0	0	0.239337920953865	0	15.3528732401526	0	0	0	0	0	0	1213.88377586647	0.351197231662724	0	0	0	0	0.271676847537288	338.583013140028	11.7364799950234	0	0	0.330426376325904	0	0	0	97.0249138801583
ENSMUSG00000049625	0	0	0	0	0	0	0	0	0	0	0	0	0	0	0	0	0	0	0	0	0	0	0	0	0	0	0	0	0	0	0	0	0	0	0	0	0	0	0	0	0	0	0	0	0	0	0	0	0
ENSMUSG00000038623	0	0	0	0	0	0.555028286050978	0	0	0	0	0	0	0	0	0	0	0	0	0.601849720625782	0	0	0	0	0	0	0	0	0	0	0	0	0	0	0	0	0	0	0	0	0	0	0	0	0	0	0	0	0	0
ENSMUSG00000034947	0	0	0	1.4122404481618	0	0	0	0	0	0	0	0	0	0	0	0	0	0	0	0	0	0	0	0	0	0	0	0	0	0	0	0	0	0	0	0	0	0	0	0	0	0	0	0	0	0	0	0	0
ENSMUSG00000030917	0	0	0	0	0	0	0	0	0	0	0	0	0	0	0	0	0	0	0	0	0	0	0	0	0	0	0	0	0	0	0	0	0	0	0	0	0	0	0	0	0	0	0	0	0	0	0	0	0
ENSMUSG00000025227	0	0	0	0	0	0	0	0	0	0	0	0	0	0	0	0.779571703760439	0	0	0	0	0	748.087921084109	0	0	0	0	0	0	0	0	0	0	0.610186281655591	0	0	0	0	0	0	0	0	0	0	0	0	0	0	0	0
ENSMUSG00000032328	0	0	0	0	0	1.03752963915161	1.06591894312439	739.976663455975	0	0	0	0	0	0	0	0	0	0	0	0	11.4099388492981	0	0	0	0	0	0	0	0	0	0	0	0	0	0	0	0	0	0	0	0	0	65.758777687705	0	0	0	0	0	0
ENSMUSG00000036944	0	0	0	0	0	0	5.98638407464023	0	0	0	0	0	0	0	0	0	0	0	0	0	0	0	0	0	0	0	0	0	0	424.969706447809	0	0	0	0	108.999111328722	0	0	0	0	0	0	0	0	0	0	0	0	0	0
ENSMUSG00000032186	0	0	0	0	0	0	0	0	0	0	0	0	0	0	0	0	0	0	0	0	0	0	0	0	0	0	0	0	0	0	0	0	0	0	0	0	0	0	0	0	0	0	0	0	0	0	0	0	0
ENSMUSG00000058587	0	1339.64125077421	0	1.91666842265895	0	1595.33433865426	0	0	0	0	0	0	0	0	0	0	0	0	0	0	0	0	0	0	0	0	0	0	0	0	0	0	0	0	0	0	0	0	0	0	0	0	0	0	0	82.6932966978908	0	0	0
ENSMUSG00000055322	0	0	0	0	0	0	0	0	0	0	0	0	0	0	0	0	0	0	0	0	0	0	0	0	0	0	0	0	0	0	0	0	0	0	0	0	0	0	0	0	0	0	0	0	0	0	0	0	0
ENSMUSG00000017607	0	0	0	0	0	0	0	0	0	0	0	0	0	0	0	0	0	0	0	0	0	0	0	0	0	0	0	0	0	0	0	0	0	0	0	0	0	0	0	0	0	0	0	0	0	0	0	0	0
ENSMUSG00000023456	0	0	0	207.684004143531	0	0	0	0	0	0	0	0	8.68825789633388	0	339.088804761052	1.10508048610223	0.804235411338639	17.4078224272464	0	2531.99901609581	0	0	0	0	1.51377139301499	0	0	7.30307879828026	738.013608566868	0	0	0	0	0	0	0	0	0	0.886834666397498	0	0.786730204865845	0	0	0	0	0	0	1152.41916905708	5274.15329180433
ENSMUSG00000056144	0	0	0	0	0	0	0	0	0	0	0	0	0	0	0	0	469.058659328155	0	0	0	0	0	0	0	0.469619812466233	0	0	0	0	3529.47339019804	0	0	0	0	0	0	0	0	0	0	0	509.15407660843	0.499326625942676	0	0	0	0	0	0
ENSMUSG00000042766	0	0	0	0	0	0	0	0	0	0	0	0	0	0	0	0	0	0	0	0	0	0	0	0	0	0	0	0	0	0	0	0	0	0	0	0	0	0	0	0	0	0	0	0	0	0	0	0	0
ENSMUSG00000060441	0	0	0	0	0	0	0	0	0	0	0.408481324364818	0	0	0	0	0	0	0	0	0	0	0	0	0	0	0	0	0	0	0	0	0	0	0	0	0	0	0	5.06890916982493	0.377746029872639	0	0	0	0	26.6471017730009	0	0	0	0
ENSMUSG00000032324	0	0	0	0	0	0	0	0	0	0	0	0	0	0	0	0	0	0	0	0	0	0	0	0	0	0	0	0	0	0	0	0	0	0	0	0	0	0	0	0	0	0	0	0	0	0	0	0	0
ENSMUSG00000072235	0	0	2.19705707735495	424.017405944469	0	369.850023626389	0	0	1.4232420620646	0	0	1.59804495056012	0	0	0	2346.25428438241	197.745227150784	0	0	263.173840021241	0	0.769863082692558	1.86054044576972	1.70340574894451	0	0	1197.0343813806	1.01795885409284	1.0589555599905	0	0.713577675255981	0	5.90772947618704	0	0	0	0	1.59632131831499	0	0	0	186.729481068363	0	1.94193373171411	0	5.67302493691982	0	0	1.02880090707245
ENSMUSG00000023004	15.0195193702421	101.035982657788	227.327340333444	3129.89754144908	0	180.727781905552	376.938414647394	132.594865204603	1228.52368572997	82.8688896474844	758.063297699236	2467.89024758195	254.042353704508	1530.22087329164	577.287802403225	2156.91612750948	160.1605060818	147.655886341585	154.653969891773	753.900050190583	1.99548461994322	2276.22542267472	2513.15622961802	2716.9820110428	1.39565727399603	2.89900623341211	4011.27311807393	1677.5401249644	1248.78746960174	2.20222507392286	654.721641218215	3.92769900011106	8.77225923449558	0	395.253443422631	4.30312115205512	0	923.140803955279	0.817638157717028	17.4265968227533	1069.15777246668	17.6444896913135	11.8715406649825	1934.06572482176	112.719185774598	600.383747541008	763.646452440618	126.995181639755	1918.99878109811
ENSMUSG00000043091	0	18.2722558419283	453.005497766763	363.647034111968	0.682005830421806	6.71901465354479	0	0.862736413596294	380.601707671598	151.247912479095	7.55184239025499	12.4254663530653	0.504445062483147	3.89351274453812	1197.67581667109	8.98262185718908	0.653720943865044	0.943327285131849	1114.73070948495	1.73316185346898	97.640970125006	630.454780345136	5.42492938777923	11.3525918806742	0	0	363.852697272785	6.7843327574746	2.64658544355743	0	474.385139127459	0	2839.06806460849	0.832096759258592	0.902774067430432	0	0	7.53589623866151	504.603093692739	0	1.91847562855753	0	0	9.70672186990331	0	1861.29021278247	245.658623599144	0	30.4261233359463
ENSMUSG00000001525	61.0579818271736	10.2470451397955	1.36859039576535	3683.10599663717	0	38.7566763768713	1484.29495032514	1015.05621460336	2160.1172961842	10.542540682719	4429.87104468287	3786.04288742592	1274.52185149021	306.414225321079	1252.9112296815	10.7465315653028	322.612769279118	1636.42309344824	2706.01627283948	1376.93449161401	2662.53195829936	253.68881203327	775.928752437721	3149.30087327627	51.5231903177779	2767.2834600168	3400.79795058763	5867.3897076736	3207.19109800066	908.081762124296	0.889003351850681	1807.29712228484	1.57716075977092	0.622184301457729	1883.33898803132	626.352159266823	5937.85107647695	834.947896013112	821.990751162515	6.78842761323694	1389.55538062466	403.233980751863	1356.35354780035	1079.02475479227	1744.00791034974	1.17794655460249	4155.44381495129	1166.86377215522	0.320430237130925
ENSMUSG00000039159	0	0	0	177.937646617939	0	0	25.5365064559684	416.793389404272	0	0	0	0	0	0.413220672962844	21.5466039716208	0	568.914092193138	52.8611684855374	0	347.649305365174	0.3734302869402	0	767.229030091702	47.8930613800028	597.057506648341	0	0	0	0	0	0	0	0	0	0	0	0	0	0	0	24.9760232785454	0	214.10786903128	0	0	0	120.817271598154	0	0
ENSMUSG00000053664	0	0	0	0	0	0	0	0	0	0	0	0	0	0	0	0	0	0	0	0	0	0	0	0	0	0	0	0	0	0	0	0	0	0	0	0	0	0	0	0	0	0	0	0	0	0	0	1286.1601775886	0
ENSMUSG00000026558	0	0	1.35933621577896	0	0	0	7.32368800516342	0	7.92513789856635	0	0	0	13.4869887254134	0	0	0	0	0	0	0	0	0	0	0	0	0	11.4380607731514	0	0	0	0	0	0	0	0	0	0	0.658437568561179	0	0	0	0	28.1776280049244	0	0	0	0	0	0
ENSMUSG00000019951	0	0	0	0	0	0	0	0.661507093422228	0	0	0	0	0	0	0	809.139554763476	0	0	0	0	0	0	0	0	0	0	0	0	0	0	0	205.919846559499	0	0	0	0	23.9873993486168	0	1.76871648638012	0	0	0	0	67.2321498613156	0	0	0	0	0
ENSMUSG00000079685	0	0	0	0	0	0	0	0	0	0	0	0	0	0	0	0	0	0	0	0	0	0	0	0	0	0	0	0	0	0	0	0	0	0	0	0	0	0	0	0	0	0	0	0	0	0	0	0	0
ENSMUSG00000046562	0	0	0	4.06085064277846	0	0	0	0	0	0	0	0	0	0	0	0	0	0	0	0	0	0	0	0	0	0	0	0	0	0	0	0	0	0	0	0	0	0	0	0	0	165.30075488618	0	0	0	0	0	0	0
ENSMUSG00000035126	0	0	0	0	0	0	0	0	0	0	0	0	0	0	0	0	0	0	0	0	0	0	0	0	0	0	0	0	0	0	0	0	0	0	0	0	0	0	0	0	0	0	0	0	0	0	0	0	0
ENSMUSG00000060509	0	0	0	0	0	0	0	0	0	0	0	0	0	0	0	0	0	0	0	0	0	0	0	0	0	0	0	0	0	0	0	0	0	0	0	0	0	0	0	0	0	0	0	0	0	0	0	0	0
ENSMUSG00000024066	0	0	0	0	0	0	0	0	0	0	0	0	0	0	0	0	0	0	0	0	0	0	0	0	0	0	0	0	0	0	0	0	0	0	0	0	0	0	0	0	2.75621416878006	0	0	0	0	0	0	0	0
ENSMUSG00000039814	0	0	0	0	0	0	0	0	0	0	0	0	0	0	0	0	0	0	0	0	0	0	0	0	0	0	0	0	0	0	0	0	0	0	0	0	0	0	0	0	0	0	0	0	0	0	0	0	0
ENSMUSG00000024072	0	0	0	0	0.632126360405021	0	0	0	0.549479530290765	0	0	0	26.6504499044366	0	0	0	0	0	0	0	269.053633039179	0	9.33802894617333	0	0	0	307.800065443462	187.858508023032	0	0	0	0	0	0	0	132.214153923116	0	0	0	0	1.18544344980723	0	0	0	0	0	0	0	0
[truncated: 198 more columns]
